# Supplementary material for: Medical implications of technical accuracy in genome sequencing
Source: Genome Med. 2016 Mar 2;8:24. doi: 10.1186/s13073-016-0269-0 (PMC4774017; doi:10.1186/s13073-016-0269-0)
Supplement: Additional file 1: Table S1. — Additional exome sequencing data for NA12878. (XLSX 8 kb) [file 13073_2016_269_MOESM1_ESM.xlsx]

## Sheet: Sheet1
Table S1. Additional exome sequencing data for NA12878.
	Original data	Technical replicate	Combined
Coverage	50x	50x	100x
Raw Variants	18351	18443	18741
Variants passing read depth filter	17632	17801	18231
Variants passing read depth and quality filter	17544	17738	18191
Sensitivity	0.831	0.84	0.862
Positive Predictive Value	0.989	0.989	0.99
