# Supplementary material for: Medical implications of technical accuracy in genome sequencing
Source: Genome Med. 2016 Mar 2;8:24. doi: 10.1186/s13073-016-0269-0 (PMC4774017; doi:10.1186/s13073-016-0269-0)
Supplement: Additional file 2: Table S2. — The impact of filters on false positive and true positives in the high-confidence regions of the whole genome for Platypus WGS. (XLSX 52 kb) [file 13073_2016_269_MOESM2_ESM.xlsx]

## Sheet: Sheet1
Table S2. The impact of filters on false positive and true positives in the high-confidence regions of the whole genome for Platypus WGS.
Filter	FP	TP	FP/(TP+FP)
alleleBias	5969	3720	0.616
badReads	2831	11109	0.203
Q20	101	846	0.107
HapScore	2746	48216	0.054
MQ	669	21043	0.031
strandBias	147	68	0.684
SC	2269	65254	0.034
QD	774	25830	0.029
All Filtered	35282	207200	0.146
Multiple Filters	19776	31114	0.389
All PASS	11169	3029435	0.004
