# Supplementary material for: Medical implications of technical accuracy in genome sequencing
Source: Genome Med. 2016 Mar 2;8:24. doi: 10.1186/s13073-016-0269-0 (PMC4774017; doi:10.1186/s13073-016-0269-0)
Supplement: Additional file 4: Table S3. — Sites with systematic errors prior to filtering that are present in ClinVar. (XLSX 40 kb) [file 13073_2016_269_MOESM4_ESM.xlsx]

## Sheet: Sheet1
Sites with systematic errors prior to filtering that are present in ClinVar.
Chromosome	Position	Reference Allele	Alternative Allele	Platform with Error
13	32968970	GC	G	Ion Torrent
X	13757145	CA	C	Ion Torrent
X	13764917	AC	A	Ion Torrent
X	107815043	AC	A	Ion Torrent
