# Supplementary material for: Medical implications of technical accuracy in genome sequencing
Source: Genome Med. 2016 Mar 2;8:24. doi: 10.1186/s13073-016-0269-0 (PMC4774017; doi:10.1186/s13073-016-0269-0)
Supplement: Additional file 5: Table S4. — A listing of pathogenic variants from ClinVar present in ExAC. (TXT 602 kb) [file 13073_2016_269_MOESM5_ESM.txt]

GENE_INFO	dbSNP_ID	CHROMOSOME	POSITION	QUALITY	FILTER	ALTERNATE_ALLELE_FREQ	ALLELE_NUM	DEPTH	NUM_SAMPLES_WITHOUT_GT_CALL	CLINICAL_SIGNIFICANCE	CLINICAL_REVIEW_STATUS
ISG15	.	1	949739	1735.96	PASS	8.238e-06	121392	1856917	71	5	no_assertion_criteria_provided
AGRN	rs112039851	1	980824	1.18299e+06	PASS	0.012,0.0001402	121256	1648503	353	4	criteria_provided\x2c_single_submitter
TNFRSF4	.	1	1149118	1497.66	PASS	1.665e-05	120134	777191	1861	5	no_assertion_criteria_provided
B3GALT6|SDF4	.	1	1168010	569.03	PASS	8.807e-06	113548	582825	7691	5	no_assertion_criteria_provided
B3GALT6|SDF4	.	1	1168352	218.21	PASS	1.745e-05	114622	480330	7127	5	no_assertion_criteria_provided
B3GALT6|SDF4	.	1	1168583	38.94	AC_Adj0_Filter	9.561e-06	104594	276961	14859	5	no_assertion_criteria_provided
TMEM240	.	1	1471103	3180.25	PASS	3.765e-05	26558	270574	70329	5	no_assertion_criteria_provided
RER1|PEX10	rs143676144	1	2337254	2427.2	PASS	2.488e-05,2.488e-05	120580	870470	923	5	no_assertion_criteria_provided
PEX10	rs61752092	1	2338205	910.68	PASS	8.259e-06,1.652e-05	121078	1110524	641	5	no_assertion_criteria_provided
PEX10	.	1	2339890	3944.1	PASS	8.242e-06	121330	1894565	215	5	no_assertion_criteria_provided
PRDM16	.	1	3319550	7459.62	PASS	2.475e-05	121216	1721446	872	5	no_assertion_criteria_provided
PRDM16	.	1	3329208	6599.06	PASS	0.0002638	113724	512045	8696	5	no_assertion_criteria_provided
PRDM16	.	1	3347452	363732	PASS	0.003529	121298	1663153	559	5	no_assertion_criteria_provided
NPHP4|MIR4689	.	1	5924015	28261.4	PASS	0.0001736	120944	1650046	1436	4	criteria_provided\x2c_single_submitter
NPHP4	.	1	5934602	2994.41	PASS	8.277e-05,8.277e-06	120812	767345	1574	4	criteria_provided\x2c_single_submitter
NPHP4	rs137852923	1	5964848	793.53	PASS	8.262e-06	121042	1586376	1185	5	no_assertion_criteria_provided
ESPN	rs121908134	1	6511986	358	PASS	8.246e-06	121266	1064095	259	5	no_assertion_criteria_provided
ESPN	rs121908135	1	6512061	23184.2	PASS	0.0002064,1.651e-05	121130	839940	409	5	no_assertion_criteria_provided
TNFRSF25|PLEKHG5	.	1	6528438	103097	PASS	0.00127,4.122e-05	121294	1023997	402	5	no_assertion_criteria_provided
PLEKHG5	.	1	6529456	15891.7	PASS	4.118e-05	121412	2610791	2	5	no_assertion_criteria_provided
PARK7	rs74315352	1	8044990	54523.1	PASS	0.0001977	121412	1805553	0	5	no_assertion_criteria_provided
PARK7	rs74315354	1	8045031	6958.39	PASS	2.471e-05	121412	1804699	0	5	no_assertion_criteria_provided
H6PD	.	1	9305316	2854	PASS	2.471e-05	121412	2130627	4	5	no_assertion_criteria_provided
H6PD	.	1	9322320	4505.65	PASS	3.296e-05	121370	1102026	202	5	no_assertion_criteria_provided
H6PD	.	1	9323628	3767.85	PASS	1.647e-05	121412	2780919	2	5	no_assertion_criteria_provided
NMNAT1	.	1	10032184	1992.04	PASS	8.236e-06	121412	3810637	270	4	criteria_provided\x2c_single_submitter
NMNAT1	.	1	10042370	1895.47	PASS	8.236e-06	121412	1679809	10	5	no_assertion_criteria_provided
NMNAT1	.	1	10042376	1697.47	PASS	8.236e-06	121412	1688703	11	5	no_assertion_criteria_provided
NMNAT1	rs142968179	1	10042538	6955.76	PASS	1.647e-05	121412	1711373	1	5	no_assertion_criteria_provided
NMNAT1	.	1	10042629	5400.69	PASS	3.295e-05,8.236e-06	121412	1705995	2	5	no_assertion_criteria_provided
NMNAT1	rs150726175	1	10042688	97627.2	PASS	0.0006177	121410	1686951	11	5	no_assertion_criteria_provided
NMNAT1	.	1	10042736	513.5	PASS	8.247e-06	121254	1617622	211	5	no_assertion_criteria_provided
KIF1B	.	1	10421790	74414.7	PASS	0.0001977	121412	4514780	0	4	no_assertion_criteria_provided
MASP2	rs72550870	1	11106666	2.43812e+06	PASS	0.022	121406	1444743	28	5	no_assertion_criteria_provided
MTHFR	.	1	11850739	301.48	PASS	8.236e-06	121412	1508584	4	5	no_assertion_criteria_provided
MTHFR	.	1	11850900	2224.47	PASS	8.236e-06	121412	1580657	1	5	no_assertion_criteria_provided
MTHFR	.	1	11850973	417.86	PASS	8.262e-06	121040	1694833	346	5	no_assertion_criteria_provided
MTHFR	.	1	11851263	1265.47	PASS	8.236e-06	121412	1780086	1	5	no_assertion_criteria_provided
MTHFR	rs45590836	1	11851273	5522.9	PASS	1.647e-05	121412	1781131	1	5	no_assertion_criteria_provided
MTHFR	.	1	11854596	2455.88	PASS	8.237e-06	121400	4174114	51	5	no_assertion_criteria_provided
MTHFR	rs121434296	1	11854823	34631.7	PASS	2.471e-05	121412	2586146	1	5	no_assertion_criteria_provided
MTHFR	.	1	11855182	6295.74	PASS	4.942e-05	121412	1811962	7	5	no_assertion_criteria_provided
MTHFR	rs121434297	1	11855218	3404	PASS	2.471e-05	121412	1808211	7	5	no_assertion_criteria_provided
MTHFR	.	1	11856276	2945	PASS	1.647e-05	121412	2129287	6	5	no_assertion_criteria_provided
MTHFR	.	1	11856397	11180	PASS	2.471e-05	121412	3165604	1	5	no_assertion_criteria_provided
MTHFR	.	1	11860307	24569	PASS	7.413e-05	121412	2775035	0	5	no_assertion_criteria_provided
MTHFR	rs121434295	1	11861223	13261.8	PASS	3.295e-05	121412	2371256	3	5	no_assertion_criteria_provided
MTHFR	.	1	11861314	891.47	PASS	8.236e-06	121412	2348971	1	5	no_assertion_criteria_provided
MTHFR	rs147257424	1	11861356	3976.3	PASS	1.647e-05,8.236e-06	121412	2343021	1	5	no_assertion_criteria_provided
MTHFR	.	1	11862972	10907.6	PASS	4.942e-05,8.237e-06	121410	1424996	2	5	no_assertion_criteria_provided
MTHFR	.	1	11863037	3176.76	PASS	2.471e-05	121412	1456708	4	5	no_assertion_criteria_provided
MTHFR	rs138189536	1	11863038	25570.4	PASS	0.0002224	121412	1458047	4	5	no_assertion_criteria_provided
NPPA|NPPA-AS1	.	1	11907171	250784	PASS	0.0003551	121102	3248485	206	5	no_assertion_criteria_provided
NPPA|NPPA-AS1	rs61757261	1	11907430	336413	PASS	0.001894	121410	3318708	23	5	no_assertion_criteria_provided
PLOD1	rs121913550	1	12018684	529.86	PASS	1.647e-05	121410	2071286	8	5	no_assertion_criteria_provided
PLOD1	rs121913552	1	12025599	5947.76	PASS	1.647e-05	121412	1527655	9	5	no_assertion_criteria_provided
PLOD1	rs121913554	1	12033034	3097.01	PASS	1.647e-05	121412	2188154	4	5	no_assertion_criteria_provided
PLOD1	rs121913551	1	12034713	875.39	PASS	2.471e-05	121408	1678774	30	5	no_assertion_criteria_provided
MFN2	.	1	12058874	8387.85	PASS	8.236e-06	121412	6707783	0	5	no_assertion_criteria_provided
MFN2	rs28940294	1	12061480	209.49	PASS	8.236e-06	121412	1864407	13	5	no_assertion_criteria_provided
MFN2	rs138382758	1	12064892	161887	PASS	0.002199	121412	1764958	11	5	no_assertion_criteria_provided
MFN2	rs119103267	1	12069698	64648	PASS	0.0003295	121412	2756805	0	5	no_assertion_criteria_provided
CTRC	.	1	15767073	93683.7	PASS	0.0007083	121412	1622426	6	5	no_assertion_criteria_provided
CLCNKA	rs121909138	1	16353927	2923.02	PASS	2.471e-05	121410	3447283	34	5	no_assertion_criteria_provided
CLCNKB	rs121909131	1	16374412	6033.39	PASS	1.647e-05	121412	2880884	4	5	no_assertion_criteria_provided
CLCNKB	rs121909132	1	16375032	8079.82	PASS	7.422e-05	121264	3654412	454	5	no_assertion_criteria_provided
CLCNKB	rs121909136	1	16382003	12985.8	PASS	0.0001567	121286	1438450	240	5	no_assertion_criteria_provided
EPHA2	rs116506614	1	16458722	232580	PASS	0.000593	121412	2225493	9	5	no_assertion_criteria_provided
ATP13A2	rs144701072	1	17314950	5150.01	PASS	8.236e-06	121412	2579174	11	5	no_assertion_criteria_provided
ATP13A2	.	1	17323607	920.48	PASS	8.237e-06	121410	1637903	38	5	no_assertion_criteria_provided
ATP13A2	rs150519745	1	17326602	1402.06	PASS	2.471e-05	121390	1432811	66	4	criteria_provided\x2c_single_submitter
ATP13A2	.	1	17330894	1749.41	PASS	2.471e-05	121410	1996935	14	5	no_assertion_criteria_provided
SDHB	rs138996609	1	17349180	2792.86	PASS	8.236e-06	121412	2109342	6	5	criteria_provided\x2c_single_submitter
SDHB	.	1	17359555	345.47	PASS	8.236e-06	121412	1988527	8	4	criteria_provided\x2c_single_submitter
SDHB	.	1	17359572	2288.86	PASS	8.236e-06	121412	2005687	7	4	criteria_provided\x2c_single_submitter
SDHB	.	1	17371367	321.47	PASS	8.236e-06	121412	2004040	7	5	criteria_provided\x2c_single_submitter
ALDH4A1	.	1	19200975	1639.85	PASS	8.236e-06	121412	3217372	5	5	no_assertion_criteria_provided
ALDH4A1	rs137852937	1	19203992	6809.78	PASS	9.069e-05,8.245e-06	121288	941372	258	5	no_assertion_criteria_provided
PLA2G2A	.	1	20304912	13223.7	PASS	8.237e-05	121408	1921446	9	5	no_assertion_criteria_provided
PINK1	rs74315357	1	20966445	5263.39	PASS	4.118e-05,2.471e-05	121410	1546543	26	5	no_assertion_criteria_provided
PINK1-AS|PINK1	rs74315358	1	20971042	15704	PASS	4.118e-05	121412	1841167	0	5	no_assertion_criteria_provided
PINK1-AS|PINK1	rs74315359	1	20971144	2529.86	PASS	8.236e-06	121412	1805783	5	5	no_assertion_criteria_provided
PINK1-AS|PINK1	rs28940285	1	20972133	6524.39	PASS	1.647e-05	121412	2065489	1	5	no_assertion_criteria_provided
PINK1-AS|PINK1	rs119451946	1	20975070	421.47	PASS	8.236e-06	121412	1895688	3	5	no_assertion_criteria_provided
PINK1-AS|PINK1	rs74315356	1	20975547	480.47	PASS	8.236e-06	121412	1957239	7	5	no_assertion_criteria_provided
PINK1-AS|PINK1	rs45539432	1	20975602	2354.15	PASS	2.471e-05	121412	1969269	7	5	no_assertion_criteria_provided
ECE1	rs3026906	1	21546501	41464.7	PASS	0.0002141	121412	1524581	5	5	no_assertion_criteria_provided
ALPL	rs121918005	1	21887155	3491.44	PASS	1.647e-05,8.236e-06	121412	1744914	0	5	no_assertion_criteria_provided
ALPL	rs121918003	1	21887620	561.91	PASS	1.648e-05	121380	1487649	52	5	no_assertion_criteria_provided
ALPL	.	1	21887623	165.5	PASS	8.238e-06	121384	1501569	51	4	criteria_provided\x2c_single_submitter
ALPL	.	1	21890603	6089.07	PASS	3.295e-05	121410	1684836	10	4	criteria_provided\x2c_single_submitter
ALPL	.	1	21890710	48.48	VQSRTrancheSNP99.60to99.80	8.237e-06	121406	1664687	20	5	no_assertion_criteria_provided
ALPL	.	1	21894615	8005.9	PASS	1.647e-05	121412	2294309	0	4	criteria_provided\x2c_single_submitter
ALPL	.	1	21900186	919.86	PASS	1.647e-05	121412	1633486	13	4	criteria_provided\x2c_single_submitter
ALPL	rs121918017	1	21900187	711.86	PASS	1.647e-05	121412	1634340	13	5	no_assertion_criteria_provided
ALPL	rs121918010	1	21900274	6879.16	PASS	5.766e-05	121404	1658757	8	5	criteria_provided\x2c_single_submitter
ALPL	.	1	21904124	1041.13	PASS	1.659e-05	120556	1206900	991	5	criteria_provided\x2c_single_submitter
WNT4	rs121908652	1	22456175	771.47	PASS	8.237e-06	121408	1697292	27	5	no_assertion_criteria_provided
C1QA	rs121909581	1	22965784	4651.74	PASS	5.765e-05	121412	1466243	4	5	no_assertion_criteria_provided
EPHB2|MIR4253	rs35882952	1	23189553	389262	PASS	0.001161,8.236e-06	121412	1844342	1	5	no_assertion_criteria_provided
EPHB2	rs28936395	1	23233346	610352	PASS	0.003418	121412	1594965	0	5	no_assertion_criteria_provided
GALE	rs137853861	1	24122724	1936.39	PASS	3.295e-05	121412	2054519	11	5	no_assertion_criteria_provided
GALE	rs28940884	1	24123212	252416	PASS	0.001754	121406	1429056	16	5	no_assertion_criteria_provided
GALE	rs137853860	1	24123267	1222.94	PASS	1.647e-05	121400	1251188	35	5	no_assertion_criteria_provided
GALE	rs121908045	1	24123618	205.56	PASS	8.238e-06	121384	1132531	63	5	no_assertion_criteria_provided
GALE	rs137853859	1	24124208	9737.2	PASS	9.06e-05,8.236e-06	121412	2012492	2	5	criteria_provided\x2c_single_submitter
GALE	.	1	24124305	2994.44	PASS	8.236e-06,8.236e-06	121412	2014045	0	5	criteria_provided\x2c_single_submitter
HMGCL	.	1	24147035	7583.04	PASS	2.471e-05	121412	2276619	0	5	criteria_provided\x2c_single_submitter
FUCA1	rs118204450	1	24172327	3948.99	PASS	1.647e-05	121412	3303351	0	5	no_assertion_criteria_provided
FUCA1	rs80358197	1	24175139	855.47	VQSRTrancheSNP99.60to99.80	8.236e-06	121412	2040040	8	5	no_assertion_criteria_provided
FUCA1	rs80358195	1	24175161	8486.59	PASS	4.118e-05,8.236e-06	121412	2037994	6	5	no_assertion_criteria_provided
FUCA1	rs80358196	1	24194533	1604.6	PASS	8.271e-06	120900	1037614	660	5	no_assertion_criteria_provided
RHD	rs121912762	1	25611244	106080	PASS	0.001042	110388	1913031	8999	5	no_assertion_criteria_provided
RHD	rs121912763	1	25629820	230858	PASS	0.002702	109174	1318639	9950	5	no_assertion_criteria_provided
LDLRAP1	rs121908326	1	25889633	319541	PASS	0.001161,1.647e-05	121410	2267848	14	5	no_assertion_criteria_provided
SEPN1	rs121908185	1	26140381	15126	PASS	5.79e-05	120900	2789223	1028	5	criteria_provided\x2c_single_submitter
DHDDS	rs147394623	1	26764719	43274.4	PASS	0.0001235	121412	2994950	0	5	criteria_provided\x2c_single_submitter
PIGV	.	1	27120992	23328.8	PASS	0.0001235	121412	2185135	0	5	no_assertion_criteria_provided
PIGV	.	1	27121019	753.47	PASS	8.236e-06	121412	2184653	0	5	no_assertion_criteria_provided
PIGV	.	1	27121679	5129.86	PASS	8.236e-06	121412	2185812	5	5	no_assertion_criteria_provided
NR0B2	rs74315349	1	27240332	43153.4	PASS	0.0001865,8.479e-05	117940	1506711	1946	5	no_assertion_criteria_provided
FCN3	rs28357092	1	27699670	3.6973e+06	PASS	0.017	121410	2226269	4	5	no_assertion_criteria_provided
HPCA	.	1	33359449	16080.2	PASS	0.0003449	118872	560168	2297	5	no_assertion_criteria_provided
AK2	.	1	33478946	2258.99	PASS	2.471e-05	121412	3469426	2	5	no_assertion_criteria_provided
GJB4	rs80358212	1	35226920	4274.22	PASS	8.236e-06,3.295e-05	121412	1677207	0	5	no_assertion_criteria_provided
GJB3	.	1	35250556	22238.1	PASS	0.0001235	121412	1614725	2	5	no_assertion_criteria_provided
GJB3	rs121908852	1	35250943	118978	PASS	0.0008813	121412	1679030	1	5	no_assertion_criteria_provided
PPT1	.	1	40539766	2166.47	PASS	8.236e-06	121412	2658439	0	4	no_assertion_criteria_provided
PPT1	.	1	40542587	3801.85	PASS	8.236e-06	121412	2868004	5	4	no_assertion_criteria_provided
PPT1	.	1	40544293	1313.46	PASS	8.236e-06	121412	2556081	1	4	no_assertion_criteria_provided
PPT1	.	1	40546138	2263.47	PASS	8.236e-06	121412	4570537	0	4	no_assertion_criteria_provided
PPT1	.	1	40546146	12176.4	PASS	2.471e-05	121412	4570465	1	4	no_assertion_criteria_provided
PPT1	rs148412181	1	40546155	83191.3	PASS	0.0001647,1.647e-05	121412	4569449	1	4,4	no_assertion_criteria_provided,criteria_provided\x2c_single_submitter
PPT1	.	1	40555080	4220.71	PASS	8.236e-06	121412	1934322	5	4	no_assertion_criteria_provided
PPT1	.	1	40555128	4437.85	PASS	1.647e-05	121412	1935492	1	4	criteria_provided\x2c_single_submitter
PPT1	.	1	40557021	4534.75	PASS	3.295e-05	121412	1971707	4	4	no_assertion_criteria_provided
PPT1	.	1	40557035	512.47	PASS	8.236e-06	121412	1938837	7	4	no_assertion_criteria_provided
PPT1	.	1	40557792	2325.47	PASS	8.236e-06	121412	2570650	2	4	no_assertion_criteria_provided
PPT1	.	1	40557807	2776.85	PASS	1.647e-05	121412	2570286	2	4	no_assertion_criteria_provided
PPT1	rs137852697	1	40557843	1310.47	PASS	8.236e-06	121412	2568495	2	5	no_assertion_criteria_provided
ZMPSTE24	.	1	40735754	3132.47	VQSRTrancheINDEL95.00to96.00	8.237e-06	121404	4467463	6	5	no_assertion_criteria_provided
KCNQ4	rs80358273	1	41284190	38374.8	PASS	0.0003055	121118	1614729	510	5	no_assertion_criteria_provided
CTPS1	rs145092287	1	41475832	16761.3	PASS	9.884e-05	121412	1982219	12	5	no_assertion_criteria_provided
CLDN19	rs118203979	1	43205676	840.43	PASS	3.337e-05	119884	601103	1656	5	no_assertion_criteria_provided
LEPRE1|P3H1	rs118203996	1	43221287	1541.46	PASS	8.236e-06	121412	2100724	0	5	no_assertion_criteria_provided
LEPRE1|P3H1	rs72659351	1	43223453	91894.6	PASS	0.0002224	121412	4563224	0	5	no_assertion_criteria_provided
LEPRE1|P3H1	rs72659348	1	43224932	4500.99	PASS	1.647e-05	121412	1842552	0	5	no_assertion_criteria_provided
ERMAP	rs56025238	1	43296522	113168	PASS	0.001813	121378	847406	85	5	no_assertion_criteria_provided
SLC2A1	rs75485205	1	43392895	148603	PASS	0.0009142	121412	1723757	22	2|0,5	criteria_provided\x2c_multiple_submitters\x2c_no_conflicts|criteria_provided\x2c_single_submitter,criteria_provided\x2c_single_submitter
SLC2A1	rs148800393	1	43393338	26308.4	PASS	0.0001647	121412	1934970	3	4	criteria_provided\x2c_single_submitter
SLC2A1	.	1	43395326	52957.4	PASS	0.0002883	121412	1446906	2	4	criteria_provided\x2c_single_submitter
MPL	rs121913611	1	43805713	8284.24	PASS	4.118e-05	121412	1642202	1	5	no_assertion_criteria_provided
PTCH2	rs121434397	1	45293289	3788.01	PASS	1.647e-05	121404	2303944	26	5	no_assertion_criteria_provided
EIF2B3	rs113994024	1	45347394	1899.39	PASS	1.647e-05	121412	2728584	3	5	no_assertion_criteria_provided
EIF2B3	rs113994022	1	45444021	39257.3	PASS	4.942e-05	121410	3117404	2	5	no_assertion_criteria_provided
UROD	.	1	45479335	133.47	PASS	8.236e-06	121412	1958828	3	5	no_assertion_criteria_provided
UROD	rs121918057	1	45480475	2532.3	PASS	8.236e-06,8.236e-06	121412	2191983	1	5|5,5	no_assertion_criteria_provided|no_assertion_criteria_provided,no_assertion_criteria_provided
UROD	rs121918065	1	45480648	2983.47	PASS	8.236e-06	121412	2203086	0	5	no_assertion_criteria_provided
UROD	rs121918061	1	45480668	4413.85	PASS	1.647e-05	121412	2202071	1	5	no_assertion_criteria_provided
UROD	rs121918066	1	45481061	43918	PASS	0.0003871	121412	1507250	1	5	no_assertion_criteria_provided
MUTYH	rs121908381	1	45796892	17787.7	PASS	9.884e-05	121404	2899347	6	5	no_assertion_criteria_provided
MUTYH	.	1	45796912	11925.2	PASS	3.295e-05	121412	2880527	2	5	no_assertion_criteria_provided
MUTYH	.	1	45797186	11418.9	PASS	5.765e-05	121412	2830969	10	5,5|5|5	no_assertion_criteria_provided,criteria_provided\x2c_multiple_submitters\x2c_no_conflicts|no_assertion_criteria_provided|no_assertion_criteria_provided
MUTYH	.	1	45797332	3773.33	PASS	8.237e-06	121398	1658729	36	5	criteria_provided\x2c_single_submitter
MUTYH	.	1	45797348	1820.48	PASS	8.237e-06	121398	1659809	22	5	no_assertion_criteria_provided
MUTYH	.	1	45797507	1737.28	PASS	9.893e-05	121304	921027	255	5	criteria_provided\x2c_multiple_submitters\x2c_no_conflicts
MUTYH	.	1	45797887	6490.76	PASS	8.236e-06	121412	2328630	11	5	criteria_provided\x2c_single_submitter
MUTYH	rs140342925	1	45798117	12996.1	PASS	0.0001318	121408	2279385	20	5	criteria_provided\x2c_multiple_submitters\x2c_no_conflicts
MUTYH	rs34126013	1	45798130	9207.72	PASS	9.06e-05	121410	2277116	15	4	criteria_provided\x2c_single_submitter
MUTYH	.	1	45798467	4330.85	PASS	8.236e-06	121412	2359970	1	4	criteria_provided\x2c_single_submitter
MUTYH	.	1	45798588	1280.47	PASS	8.236e-06	121412	4603805	2	4	criteria_provided\x2c_single_submitter
MUTYH	.	1	45798840	1112.47	PASS	8.236e-06	121412	4498685	0	5	criteria_provided\x2c_multiple_submitters\x2c_no_conflicts
MUTYH	.	1	45799108	14351	PASS	4.942e-05	121412	1701645	0	4	criteria_provided\x2c_single_submitter
MUTYH	.	1	45799124	2331.99	PASS	8.236e-06	121412	1697021	0	5	criteria_provided\x2c_single_submitter
MUTYH	rs138775799	1	45799144	5824.99	PASS	1.647e-05	121412	1696761	0	5	criteria_provided\x2c_single_submitter
MUTYH	.	1	45800128	6063.85	VQSRTrancheINDEL97.00to99.00	1.647e-05	121412	3592422	0	5	criteria_provided\x2c_single_submitter
MMACHC|CCDC163P	.	1	45966007	7451.95	PASS	1.654e-05	120954	2970595	987	5	criteria_provided\x2c_single_submitter
MMACHC	.	1	45973932	3311	PASS	3.31e-05	120864	1843620	1004	5	criteria_provided\x2c_single_submitter
MMACHC	rs121918240	1	45973954	8934.77	PASS	7.446e-05	120866	1837784	992	5	no_assertion_criteria_provided
MMACHC	.	1	45973988	3813.52	VQSRTrancheINDEL97.00to99.00	8.273e-06	120882	1833298	1003	5	criteria_provided\x2c_single_submitter
MMACHC	rs140522266	1	45974478	63424.7	PASS	0.00043,2.481e-05	120936	1408962	947	5,5	criteria_provided\x2c_single_submitter,criteria_provided\x2c_single_submitter
MMACHC	.	1	45974510	43516.9	PASS	0.0002233	120938	1494989	937	4	criteria_provided\x2c_single_submitter
MMACHC	.	1	45974519	12404.9	PASS	3.307e-05,7.441e-05	120956	1505013	920	5	criteria_provided\x2c_single_submitter
MMACHC	.	1	45974646	2726.95	PASS	1.653e-05	120972	1519497	861	5	criteria_provided\x2c_single_submitter
MMACHC	.	1	45974647	8186.98	PASS	3.306e-05	120974	1519980	859	5	no_assertion_criteria_provided
MMACHC	.	1	45974693	21325.7	PASS	4.134e-05	120954	1521734	873	5	criteria_provided\x2c_single_submitter
POMGNT1	.	1	46655148	406.87	PASS	8.237e-06	121410	1500051	13	4	criteria_provided\x2c_single_submitter
POMGNT1	.	1	46655573	357.5	PASS	8.236e-06	121412	1653232	5	4	criteria_provided\x2c_single_submitter
POMGNT1	.	1	46657840	1190.99	PASS	1.647e-05	121412	1610488	0	5	no_assertion_criteria_provided
POMGNT1	.	1	46658051	5251.76	PASS	8.236e-06	121412	1611839	3	4	no_assertion_criteria_provided
POMGNT1	.	1	46658110	411.47	PASS	8.236e-06	121412	1615135	1	4	no_assertion_criteria_provided
POMGNT1	.	1	46658200	573.47	PASS	8.236e-06	121412	1619948	3	4	no_assertion_criteria_provided
POMGNT1	.	1	46659250	6330.39	PASS	2.471e-05	121412	2174540	0	4	criteria_provided\x2c_single_submitter
POMGNT1	.	1	46659279	432.47	PASS	8.236e-06	121412	2172192	0	4	criteria_provided\x2c_single_submitter
POMGNT1	.	1	46660031	6557.05	PASS	4.942e-05	121412	2325717	1	4	no_assertion_criteria_provided
POMGNT1	.	1	46660525	7520	PASS	2.471e-05	121408	3512555	4	4	no_assertion_criteria_provided
POMGNT1	.	1	46662405	2094.92	PASS	8.236e-06	121412	3063691	2	4	no_assertion_criteria_provided
RAD54L	rs121908688	1	46715769	8857.38	PASS	1.647e-05	121412	2288146	1	5	no_assertion_criteria_provided
FOXE3	rs80358194	1	47882707	1474.87	PASS	0.0001673	11958	86086	83496	5	no_assertion_criteria_provided
ORC1	.	1	52841246	16951.2	PASS	6.589e-05	121412	2199608	1	5	no_assertion_criteria_provided
ORC1	.	1	52849109	16319.8	PASS	6.589e-05	121412	2410401	1	5	no_assertion_criteria_provided
ORC1	rs143141689	1	52863445	42316.8	PASS	8.236e-05	121412	2419618	0	5	no_assertion_criteria_provided
CPT2	rs121918528	1	53675705	15776.7	PASS	4.942e-05	121412	2029795	2	5	no_assertion_criteria_provided
CPT2	rs28936674	1	53675866	1747.47	PASS	8.236e-06	121412	2034974	5	5	no_assertion_criteria_provided
CPT2	.	1	53676037	13861.5	PASS	2.471e-05	121412	2033087	0	5	criteria_provided\x2c_single_submitter
CPT2	rs151003641	1	53676394	48313.7	PASS	0.0002389	121412	2042481	4	4	criteria_provided\x2c_single_submitter
CPT2	.	1	53676694	589.47	PASS	8.236e-06	121412	1591760	1	4	criteria_provided\x2c_single_submitter
CPT2	.	1	53676715	5361.5	PASS	6.589e-05,8.236e-06	121412	1580450	1	4	criteria_provided\x2c_single_submitter
CPT2	rs74315296	1	53676853	229.77	PASS	8.237e-06	121410	1307963	19	5	no_assertion_criteria_provided
CPT2	.	1	53676857	2300.58	PASS	3.295e-05	121408	1285568	19	5	criteria_provided\x2c_single_submitter
CPT2	rs28936376	1	53678947	2126.85	PASS	1.647e-05	121412	1797994	0	5	no_assertion_criteria_provided
DHCR24	.	1	55318019	1060.47	PASS	8.236e-06	121412	2184723	1	5	no_assertion_criteria_provided
DHCR24	rs119475041	1	55340807	2185.3	PASS	8.236e-06,8.236e-06	121412	3475130	1	5	no_assertion_criteria_provided
DHCR24	.	1	55349397	1357.47	PASS	8.236e-06	121412	2989358	0	5	no_assertion_criteria_provided
BSND	rs74315286	1	55464862	8986.91	PASS	4.118e-05	121412	1882148	0	5	no_assertion_criteria_provided
BSND	rs121908145	1	55464869	15498.3	PASS	6.589e-05,8.236e-06	121412	1882964	0	5	no_assertion_criteria_provided
BSND	rs74315287	1	55464887	1308.47	PASS	8.236e-06	121412	1883226	1	5	no_assertion_criteria_provided
BSND	rs121908144	1	55464894	4200.99	PASS	2.471e-05	121412	1883410	2	5	no_assertion_criteria_provided
BSND	rs74315289	1	55464998	13347.9	PASS	7.413e-05	121410	1777572	5	5	no_assertion_criteria_provided
PCSK9	rs141502002	1	55524222	102980	PASS	0.0007001	121412	4441331	30	5	criteria_provided\x2c_single_submitter
PCSK9	.	1	55524303	6765.47	PASS	6.591e-05	121378	1621573	206	5	criteria_provided\x2c_single_submitter
C8B	rs41286844	1	57406638	189032	PASS	0.001087	121410	2071313	2	5	criteria_provided\x2c_single_submitter
C8B	rs140813121	1	57415272	3780	PASS	2.471e-05	121410	1718825	4	5	no_assertion_criteria_provided
C8B	rs150022116	1	57422472	147153	PASS	6.589e-05,0.0001071	121412	16471649	0	5	no_assertion_criteria_provided
C8B	rs146187042	1	57422562	17373.2	PASS	6.589e-05	121412	2576246	5	5	no_assertion_criteria_provided
DOCK7|ANGPTL3	.	1	63063592	56873.2	PASS	0.000206	121364	1640756	88	5	no_assertion_criteria_provided
DOCK7|ANGPTL3	.	1	63063622	2606.01	PASS	8.243e-06,8.243e-06	121322	1646992	147	5	no_assertion_criteria_provided
DOCK7|ANGPTL3	.	1	63063667	38445.6	PASS	0.000165	121224	1665122	252	5	no_assertion_criteria_provided
DOCK7|ANGPTL3	.	1	63068003	1297.47	PASS	8.237e-06	121408	2253331	11	5	no_assertion_criteria_provided
ALG6	.	1	63879807	1457.47	PASS	8.237e-06	121398	2020540	13	5	no_assertion_criteria_provided
ALG6	rs121908443	1	63885051	12154.6	PASS	6.592e-05,8.24e-06	121362	2549012	34	5	no_assertion_criteria_provided
PGM1	.	1	64095210	2996.94	PASS	8.236e-06,8.236e-06	121412	2537984	72	5	no_assertion_criteria_provided
PGM1	.	1	64100604	6764.85	PASS	1.647e-05	121410	3012428	4	5	no_assertion_criteria_provided
DNAJC6	.	1	65871735	1674.47	PASS	8.236e-06	121412	1822260	0	5	no_assertion_criteria_provided
SLC35D1	rs137853111	1	67474795	597.19	PASS	2.475e-05	121220	1249958	661	5	no_assertion_criteria_provided
RPE65	rs121917744	1	68903911	5018.69	PASS	8.237e-06,1.647e-05	121410	2086886	6	5	no_assertion_criteria_provided
CTH	rs28941785	1	70881670	1.12922e+06	PASS	0.006474,8.236e-06	121412	1895129	6	5	no_assertion_criteria_provided
ACADM	.	1	76199309	5782.01	PASS	1.647e-05	121412	3476858	5	4	criteria_provided\x2c_single_submitter
ACADM	.	1	76200513	4843.39	PASS	3.295e-05	121410	1712295	6	5	criteria_provided\x2c_single_submitter
ACADM	.	1	76200533	3681.24	PASS	1.647e-05	121412	1708842	4	4	criteria_provided\x2c_single_submitter
DLSTP1|ACADM	rs149678400	1	76211574	52383.5	PASS	0.0002389,8.236e-06	121412	1919004	5	5	criteria_provided\x2c_single_submitter
DLSTP1|ACADM	.	1	76211589	2925.35	PASS	8.237e-06,8.237e-06	121408	1911760	11	5	criteria_provided\x2c_single_submitter
ACADM	.	1	76215192	113413	PASS	0.0004365	121412	1832572	2	5	criteria_provided\x2c_single_submitter
ACADM	.	1	76216134	397.54	PASS	8.237e-06	121402	1435538	38	4	criteria_provided\x2c_single_submitter
ACADM	.	1	76216212	1353.88	PASS	1.647e-05	121408	1680780	17	4	criteria_provided\x2c_single_submitter
ACADM	rs148207467	1	76226906	5115	PASS	1.647e-05	121412	1499565	2	4	criteria_provided\x2c_single_submitter
NEXN	.	1	78383902	1333.52	PASS	8.275e-06	120844	2738203	1088	5	no_assertion_criteria_provided
NEXN	.	1	78408291	1892.98	PASS	1.655e-05	120812	1805995	1129	4	criteria_provided\x2c_single_submitter
BCL10	.	1	85733524	7016.01	PASS	2.471e-05	121412	1582455	1	5	no_assertion_criteria_provided
BCL10	.	1	85736510	605.94	VQSRTrancheINDEL96.00to97.00	0.0002389	121408	1586234	6	5	no_assertion_criteria_provided
ZNF644	rs146936371	1	91405152	2993.47	PASS	8.237e-06	121410	2304964	6	5	no_assertion_criteria_provided
HFM1	.	1	91784879	852.47	PASS	8.236e-06	121412	2035335	6	5	no_assertion_criteria_provided
GFI1	rs28936382	1	92941647	3981.4	PASS	2.471e-05	121412	1548602	1	5	no_assertion_criteria_provided
RPL5|FAM69A|SNORD21	rs121434406	1	93301840	62985.6	PASS	0.0001318	121412	2245825	4	5	no_assertion_criteria_provided
ABCA4	rs121909207	1	94480221	66166.5	PASS	0.0001153	121412	4561822	3	5	no_assertion_criteria_provided
ABCA4	rs61752410	1	94512504	2756.47	PASS	8.236e-06	121412	3089758	0	5	no_assertion_criteria_provided
ALG14	.	1	95492795	11134.7	PASS	5.765e-05	121412	1631928	1	5	no_assertion_criteria_provided
DPYD-AS1|DPYD	rs1801267	1	97564154	4735.83	PASS	4.119e-05	121398	2013343	24	5	no_assertion_criteria_provided
DPYD	.	1	97839116	12931.8	VQSRTrancheINDEL99.50to99.90	0.0001318	121404	1633573	15	4	criteria_provided\x2c_single_submitter
DPYD	rs1801265	1	98348885	1.97272e+08	PASS	0.765	121372	5269400	40	5,1	no_assertion_criteria_provided,no_assertion_provided
DPYD	rs72549310	1	98348909	2328.86	PASS	8.239e-06	121376	2150508	37	4	criteria_provided\x2c_single_submitter
AGL	.	1	100327076	249.1	PASS	8.237e-06	121406	1866891	10	4	criteria_provided\x2c_single_submitter
AGL	.	1	100327094	1164.86	PASS	1.647e-05	121408	1890739	10	4	criteria_provided\x2c_single_submitter
AGL	rs193186112	1	100327232	3753.4	PASS	2.471e-05	121408	1959191	14	5	criteria_provided\x2c_single_submitter
AGL	.	1	100330013	2383.47	VQSRTrancheINDEL99.00to99.50	8.236e-06	121412	2004702	2	5	criteria_provided\x2c_single_submitter
AGL	.	1	100330148	1644.79	PASS	1.647e-05	121410	1957031	11	4	criteria_provided\x2c_single_submitter
AGL	rs113994130	1	100350168	10929.5	PASS	8.237e-05	121402	2020657	13	5	criteria_provided\x2c_single_submitter
AGL	.	1	100379113	5555.76	PASS	2.471e-05	121404	1667975	17	5	no_assertion_criteria_provided
AGL	.	1	100380996	1180.66	VQSRTrancheINDEL99.00to99.50	8.236e-06	121412	2201540	3	4	criteria_provided\x2c_single_submitter
AGL	rs113994134	1	100382259	2787.47	VQSRTrancheINDEL99.00to99.50	8.239e-06	121378	1799022	28	5	no_assertion_criteria_provided
SLC35A3	rs141952252	1	100483370	3758.31	PASS	6.591e-05	121380	1498177	61	5	no_assertion_criteria_provided
DBT	rs12021720	1	100672060	6.92243e+08	PASS	0.914	121412	14283749	4	5,255	no_assertion_criteria_provided,no_assertion_criteria_provided
DBT	.	1	100706415	15677.1	PASS	7.414e-05	121400	3350620	11	5	no_assertion_criteria_provided
GPSM2	.	1	109440214	417.47	PASS	8.236e-06	121412	1662630	3	5	no_assertion_criteria_provided
GPSM2	.	1	109445857	253.19	PASS	8.236e-06	121412	1618689	27	5	no_assertion_criteria_provided
GPSM2	rs145191476	1	109466682	18105.4	PASS	5.765e-05	121412	2028612	0	5	no_assertion_criteria_provided
AMPD2	.	1	110172109	24899.5	PASS	8.236e-06,3.295e-05	121412	1824535	6	5	no_assertion_criteria_provided
ALX3	rs121908170	1	110607217	1621.86	PASS	8.237e-06	121408	1432930	18	5	no_assertion_criteria_provided
ALX3	rs121908168	1	110607256	635.47	PASS	8.236e-06	121412	1451471	12	5	no_assertion_criteria_provided
KCND3	rs150401343	1	112323335	23367.9	PASS	0.0001318	121406	1571474	17	5	no_assertion_criteria_provided
SLC16A1	rs72552271	1	113456602	71642.8	PASS	0.0001483	121412	2413888	1	5	no_assertion_criteria_provided
SLC16A1	.	1	113460090	795.49	PASS	8.236e-06	121412	1450458	13	5	no_assertion_criteria_provided
SLC16A1	rs80358222	1	113460418	2811.99	PASS	1.647e-05	121412	1470851	1	5	no_assertion_criteria_provided
SLC16A1	.	1	113471889	7302.9	VQSRTrancheINDEL97.00to99.00	0.0005024	121412	1546026	8	5	no_assertion_criteria_provided
AP4B1|AP4B1-AS1	.	1	114441376	94413.4	PASS	0.0001812	121406	3171635	5	5	no_assertion_criteria_provided
AMPD1	rs35859650	1	115220593	221588	PASS	0.0006754	121412	2720200	1	5	no_assertion_criteria_provided
AMPD1	rs61752478	1	115221116	679183	PASS	0.00313	121412	2149992	3	5	criteria_provided\x2c_single_submitter
AMPD1	rs34526199	1	115222237	9.65748e+06	PASS	0.028	121412	3842280	2	5	criteria_provided\x2c_single_submitter
AMPD1	rs139582106	1	115226899	158066	PASS	0.0004448	121412	1779624	1	4	criteria_provided\x2c_single_submitter
AMPD1	.	1	115231365	204789	PASS	0.0006424	121412	3716809	4	5	criteria_provided\x2c_single_submitter
AMPD1	rs17602729	1	115236057	2.05414e+07	PASS	0.087	121404	3560878	10	5	no_assertion_criteria_provided
TSHB	rs121918670	1	115576636	7732.99	PASS	1.647e-05	121412	2836994	1	5	no_assertion_criteria_provided
NGF	rs11466112	1	115828756	9292.36	PASS	3.295e-05	121412	2189269	3	5	no_assertion_criteria_provided
VANGL1	rs121918218	1	116206792	12418.2	PASS	4.118e-05	121412	1618578	5	5	no_assertion_criteria_provided
CASQ2	.	1	116260490	2396.47	PASS	8.236e-06	121412	4717239	2	4	criteria_provided\x2c_single_submitter
CASQ2	rs148057999	1	116280874	14092.8	PASS	1.647e-05	121412	3576420	1	4	criteria_provided\x2c_single_submitter
HSD3B2	rs80358217	1	119964869	2629.01	PASS	1.647e-05	121406	1907522	6	5	no_assertion_criteria_provided
HSD3B2	rs80358221	1	119964900	2465.87	PASS	1.647e-05	121410	1910438	2	5	no_assertion_criteria_provided
PHGDH	.	1	120269520	6511.84	PASS	3.295e-05,2.471e-05,8.236e-06	121412	2323630	0	5	no_assertion_criteria_provided
PHGDH	.	1	120269703	1782.99	PASS	8.236e-06	121412	2158352	1	5	no_assertion_criteria_provided
PHGDH	rs121907988	1	120285493	1414.1	PASS	1.647e-05	121412	1564209	57	5	no_assertion_criteria_provided
PHGDH	rs121907987	1	120286529	28964.9	PASS	9.884e-05	121412	3645970	3	5	no_assertion_criteria_provided
HMGCS2	rs137852639	1	120293453	7661.07	PASS	8.236e-06	121412	1909814	4	5	no_assertion_criteria_provided
HMGCS2	rs137852637	1	120295927	3173.22	PASS	2.471e-05	121408	1699751	6	5	no_assertion_criteria_provided
HMGCS2	rs137852638	1	120302538	34848.7	PASS	0.0002306	121412	1866502	2	5	no_assertion_criteria_provided
HMGCS2	rs137852636	1	120306834	18601.4	PASS	0.0001235	121412	1583523	1	5	no_assertion_criteria_provided
HMGCS2	.	1	120307008	6731.76	PASS	2.471e-05	121412	1584794	5	4	criteria_provided\x2c_single_submitter
HFE2	rs28940586	1	145415419	1230.51	PASS	8.242e-06	121324	2081707	90	5	no_assertion_criteria_provided
HFE2	rs74315327	1	145415483	1420.53	PASS	8.266e-06	120974	2047481	308	5	no_assertion_criteria_provided
HFE2	rs74315325	1	145416320	1265.47	PASS	8.236e-06	121412	2752154	1	5	no_assertion_criteria_provided
HFE2	rs74315324	1	145416631	4696.39	PASS	1.647e-05	121412	2714104	1	5	no_assertion_criteria_provided
GJA5	.	1	147231061	46915.7	PASS	9.884e-05	121412	2080565	3	5	no_assertion_criteria_provided
GJA8	rs80358202	1	147380823	656712	PASS	0.003163,1.647e-05	121412	1801774	0	5	no_assertion_criteria_provided
MIR6878|TARS2	.	1	150464141	3271.85	PASS	1.647e-05	121412	2705651	2	5	no_assertion_criteria_provided
ECM1	rs121909115	1	150482172	10924.9	PASS	4.118e-05	121412	2278398	2	5	no_assertion_criteria_provided
ECM1	rs121909116	1	150483465	9414.01	PASS	1.647e-05	121410	2701456	4	5	no_assertion_criteria_provided
LOC100289061|ADAMTSL4	rs118203985	1	150529450	15680	PASS	1.647e-05	121408	1846372	4	5	no_assertion_criteria_provided
ADAMTSL4	.	1	150529772	2164.14	PASS	3.295e-05	121382	1348021	85	5	no_assertion_criteria_provided
FLG	rs74129447	1	152275789	2.43269e+06	PASS	0.004135,8.236e-05	121412	2034420	0	4	criteria_provided\x2c_single_submitter
HAX1	rs121908165	1	154246014	421.47	PASS	8.236e-06	121412	2064370	0	5	no_assertion_criteria_provided
HAX1	rs74315322	1	154247641	5619.05	PASS	7.413e-05	121410	2435832	3	5	no_assertion_criteria_provided
ADAR	.	1	154562286	3087.47	PASS	8.236e-06	121412	1946364	0	5	no_assertion_criteria_provided
ADAR	rs121912421	1	154573698	1081.47	PASS	8.236e-06	121412	3996259	3	5	no_assertion_criteria_provided
ADAR	rs145588689	1	154574541	946813	PASS	0.002141,8.236e-06	121412	3762388	0	5	no_assertion_criteria_provided
DPM3	rs121908155	1	155112463	3560.86	PASS	8.236e-06	121412	1623294	7	5	no_assertion_criteria_provided
GBA	rs80356772	1	155204986	3122.11	PASS	8.236e-06	121412	1608334	789	5	no_assertion_criteria_provided
GBA	rs121908307	1	155206052	907.47	PASS	8.236e-06	121412	1629373	6	5	no_assertion_criteria_provided
GBA	rs121908300	1	155207935	825.46	PASS	8.236e-06	121412	1779922	0	5	no_assertion_criteria_provided
GBA	rs1064644	1	155207983	838.47	PASS	8.236e-06	121412	1771051	0	5	no_assertion_criteria_provided
GBA	rs147138516	1	155208361	5436.95	VQSRTrancheSNP99.60to99.80	5.765e-05	121412	1510433	850	5	no_assertion_criteria_provided
GBA	rs1141814	1	155209725	1696.45	PASS	1.647e-05	121412	1710885	1	5	no_assertion_criteria_provided
GBA	rs77829017	1	155209730	1191.47	PASS	8.236e-06	121412	1711291	1	5	no_assertion_criteria_provided
PKLR	rs113403872	1	155261636	129746	PASS	0.0004036	121412	1891872	0	5	no_assertion_criteria_provided
PKLR	rs116100695	1	155261709	491485	PASS	0.002825	121412	1860315	5	5	no_assertion_criteria_provided
PKLR	rs118204085	1	155262968	6315.75	PASS	2.471e-05	121412	1988613	2	5	no_assertion_criteria_provided
LMNA	.	1	156085038	4583.56	PASS	4.947e-05	121292	1197454	217	4	criteria_provided\x2c_single_submitter
LMNA	.	1	156100517	721.6	PASS	1.648e-05	121374	1020898	101	4	criteria_provided\x2c_single_submitter
LMNA	.	1	156104603	3164.85	PASS	8.236e-06	121412	2865987	3	4	criteria_provided\x2c_single_submitter
LMNA	.	1	156106043	10768.5	PASS	4.118e-05	121410	1651017	18	5	criteria_provided\x2c_single_submitter
LMNA	.	1	156106982	1637.67	PASS	6.594e-05	121328	1094412	234	0|5,5	criteria_provided\x2c_single_submitter|criteria_provided\x2c_single_submitter,criteria_provided\x2c_single_submitter
NTRK1	rs80356677	1	156849128	1010.47	PASS	8.237e-06	121408	2016473	5	5	no_assertion_criteria_provided
NTRK1	rs35669708	1	156851382	336496	PASS	0.004887,8.242e-06	121336	1075327	167	5	no_assertion_criteria_provided
SPTA1	rs35948326	1	158624528	5.56144e+06	PASS	0.033	120860	2485712	1060	5	no_assertion_criteria_provided
SPTA1	rs7418956	1	158632583	754666	PASS	0.004311	120856	2343589	1061	5	no_assertion_criteria_provided
SPTA1	rs121918636	1	158648222	3803.96	PASS	1.655e-05	120830	2145655	1090	5	no_assertion_criteria_provided
SPTA1	rs121918634	1	158648224	9133.29	PASS	2.483e-05,1.655e-05	120832	2145719	1089	5	no_assertion_criteria_provided
SPTA1	rs121918644	1	158655019	7472.14	PASS	3.31e-05	120860	3626991	1348	5	no_assertion_criteria_provided
SPTA1	rs121918638	1	158655025	2689	PASS	1.655e-05	120860	3627937	1365	5	no_assertion_criteria_provided
SPTA1	rs121918640	1	158655041	66527	PASS	0.0001655,8.274e-06	120856	4719355	1379	5	no_assertion_criteria_provided
ACKR1	rs34599082	1	159175494	4.37238e+06	PASS	0.011	121412	2629802	0	5	no_assertion_criteria_provided
KCNJ10	rs137853074	1	160011281	21113.9	PASS	0.0002389	121412	1547818	1	5	no_assertion_criteria_provided
KCNJ10	.	1	160011799	3493.19	PASS	1.652e-05	121074	1478256	216	5	no_assertion_criteria_provided
KCNJ10	.	1	160012130	2750.47	PASS	8.236e-06	121412	1576598	6	5	no_assertion_criteria_provided
ATP1A2	rs121918619	1	160093018	15866.3	PASS	9.06e-05	121412	2077044	0	5	no_assertion_criteria_provided
ATP1A2	rs121918620	1	160098551	281.46	PASS	8.236e-06	121412	1615375	0	5,5	criteria_provided\x2c_single_submitter,no_assertion_criteria_provided
ATP1A2	.	1	160098572	1103.85	PASS	8.236e-06	121412	1614736	0	4	criteria_provided\x2c_single_submitter
ATP1A2	rs121918618	1	160098797	405.19	PASS	1.648e-05	121390	1068030	34	5	no_assertion_criteria_provided
DCAF8	.	1	160206935	41.28	AC_Adj0_Filter	8.396e-06	119100	622041	1926	5	no_assertion_criteria_provided
PVRL4	.	1	161046145	348.47	PASS	8.236e-06	121412	1688994	3	5	no_assertion_criteria_provided
PPOX	rs121918325	1	161138252	1270.47	PASS	8.236e-06	121412	2272106	0	5	no_assertion_criteria_provided
PPOX	rs12735723	1	161138933	1.17815e+06	PASS	0.006647,2.471e-05	121412	1795866	2	5	no_assertion_criteria_provided
MPZ	rs121913605	1	161277096	981.85	PASS	1.647e-05	121412	1705985	3	5	no_assertion_criteria_provided
SDHC	.	1	161326622	3480.05	PASS	2.471e-05	121412	3317195	400	5	criteria_provided\x2c_single_submitter
FCGR3A	rs10127939	1	161518333	4.61056e+07	PASS	0.054,0.046	121412	7652238	839	5	no_assertion_criteria_provided
FCGR3B	.	1	161599571	9.54607e+06	PASS	0.349	120402	1593271	1915	5	no_assertion_criteria_provided
FCGR3B	rs147574249	1	161599643	3.27236e+06	PASS	0.138	118378	2374798	3605	5	no_assertion_criteria_provided
FCGR3B	rs76714703	1	161599693	8.07582e+07	VQSRTrancheSNP99.90to99.95	0.588	120932	4489820	1322	5	no_assertion_criteria_provided
FCGR3B	.	1	161599779	8189.35	PASS	0.0003864,3.77e-05	106094	1488947	12307	5	no_assertion_criteria_provided
ATF6	.	1	161789483	3959.43	PASS	2.471e-05	121412	1703482	13	5	criteria_provided\x2c_single_submitter
ATF6	.	1	161790956	507.47	PASS	8.236e-06	121412	2385306	11	5	criteria_provided\x2c_single_submitter
DDR2	rs121964863	1	162746131	563.88	PASS	8.236e-06	121412	2145113	1	5	no_assertion_criteria_provided
TMCO1	.	1	165721403	4002.92	PASS	4.118e-05	121410	1934867	7	5	no_assertion_criteria_provided
CD247	.	1	167487637	17560.8	PASS	8.236e-05	121412	2329294	1	4	criteria_provided\x2c_single_submitter
TBX19	.	1	168274298	13475.1	PASS	3.295e-05	121412	2534598	0	5	no_assertion_criteria_provided
TBX19	rs74315376	1	168274374	24717.2	PASS	4.942e-05	121412	2537868	1	5	no_assertion_criteria_provided
SLC19A2	rs74315374	1	169446450	8278.36	PASS	3.295e-05,8.236e-06	121412	2066323	6	5	no_assertion_criteria_provided
SLC19A2	rs74315373	1	169446716	738.47	PASS	8.236e-06	121412	2045360	0	5	no_assertion_criteria_provided
SLC19A2	rs121908540	1	169454853	98.49	PASS	8.654e-06	115556	573085	5298	5	no_assertion_criteria_provided
F5	rs118203910	1	169487691	2669.01	PASS	8.237e-06	121406	2346483	25	5	no_assertion_criteria_provided
F5	rs118203907	1	169500043	2665.47	PASS	8.236e-06	121412	2431948	3	5	no_assertion_criteria_provided
F5	rs118203906	1	169524537	54964.5	PASS	0.0001647	121412	2115676	3	5	no_assertion_criteria_provided
F5	rs118203905	1	169524538	91215.6	PASS	0.0004859	121412	2114371	3	5	no_assertion_criteria_provided
GORAB	rs119455952	1	170521277	2454.88	PASS	1.647e-05	121412	2913813	8	5	no_assertion_criteria_provided
FMO3	rs72549322	1	171072975	9879.77	PASS	1.647e-05	121406	1919934	4	5	no_assertion_criteria_provided
FMO3	rs72549325	1	171076936	10125.2	PASS	4.118e-05,8.236e-06	121412	2742901	5	5	no_assertion_criteria_provided
FMO3	rs72549326	1	171076952	384857	PASS	0.0009884	121412	2756463	4	5	no_assertion_criteria_provided
FMO3	rs1736557	1	171080080	2.66566e+07	PASS	0.08	121410	3131047	1	5	no_assertion_criteria_provided
FMO3	rs61753344	1	171083232	81790.1	PASS	0.0003048	121404	2153582	20	5	no_assertion_criteria_provided
FMO3	rs28363581	1	171083398	71424	PASS	0.0003871	121408	1611306	17	5	no_assertion_criteria_provided
FMO3	rs72549332	1	171086285	11382.4	PASS	6.589e-05	121412	1860082	1	5	no_assertion_criteria_provided
FMO3	rs72549334	1	171086457	20720.9	PASS	0.0001153	121410	1855837	10	5	no_assertion_criteria_provided
MYOC	rs28936694	1	171605384	6552.39	PASS	3.295e-05	121412	1544909	1	5	no_assertion_criteria_provided
MYOC	rs74315329	1	171605478	285469	PASS	0.001087	121412	1559422	3	5	no_assertion_criteria_provided
MYOC	rs74315337	1	171621616	108105	PASS	0.0006836,8.236e-06,8.236e-06	121412	1810517	9	5	no_assertion_criteria_provided
FASLG	rs80358238	1	172634776	16891.9	PASS	4.942e-05	121412	2146875	1	5	no_assertion_criteria_provided
DARS2	rs121918208	1	173800731	45239.1	PASS	7.413e-05	121412	3531539	3	5	no_assertion_criteria_provided
DARS2	rs142433332	1	173800770	144947	PASS	0.0003048,8.237e-06	121404	3519840	18	5	criteria_provided\x2c_single_submitter
DARS2	rs121918210	1	173802557	10708.2	PASS	9.06e-05	121412	1386805	9	5	no_assertion_criteria_provided
DARS2	rs121918211	1	173819546	566.47	PASS	8.236e-06	121412	1565396	6	5	no_assertion_criteria_provided
DARS2	.	1	173826730	3459.86	PASS	8.236e-06	121412	1948464	1	5	no_assertion_criteria_provided
SERPINC1	rs121909554	1	173873149	941.53	PASS	8.236e-06	121412	1977648	1	5	no_assertion_criteria_provided
SERPINC1	rs121909569	1	173881119	3759.85	PASS	8.236e-06	121412	2266209	1	5	no_assertion_criteria_provided
SERPINC1	rs121909567	1	173883708	2974	PASS	1.647e-05	121412	1794982	0	5	no_assertion_criteria_provided
SERPINC1	rs28929469	1	173883933	5407.85	PASS	1.647e-05	121412	1791050	6	5	no_assertion_criteria_provided
SERPINC1	rs2227624	1	173884010	377480	PASS	0.001688	121412	1792724	0	5	no_assertion_criteria_provided
NPHS2|AXDND1	.	1	179521754	10162	PASS	6.59e-05	121402	1684539	20	4	criteria_provided\x2c_single_submitter
NPHS2	.	1	179528845	589.72	PASS	3.304e-05	121060	1124386	332	4	criteria_provided\x2c_single_submitter
NPHS2	rs74315342	1	179530462	288265	PASS	0.0006754	121412	3653834	1	5	no_assertion_criteria_provided
NPHS2	rs74315343	1	179530463	9601.01	PASS	1.647e-05	121412	3641483	1	5	no_assertion_criteria_provided
NPHS2	rs74315344	1	179544941	55214.9	PASS	0.001945	112578	316333	9309	5	no_assertion_criteria_provided
LHX4	rs121912642	1	180235528	12947.4	PASS	9.06e-05	121412	1886348	2	5	no_assertion_criteria_provided
RNASEL	rs74315365	1	182555939	20708.5	PASS	4.943e-05	121386	2079520	87	5	no_assertion_criteria_provided
LAMC2	rs80356683	1	183184602	552.49	PASS	8.236e-06	121412	2330357	0	5	no_assertion_criteria_provided
LAMC2	.	1	183191250	1161.47	PASS	8.236e-06	121412	4813053	0	4	criteria_provided\x2c_single_submitter
NCF2	rs13306575	1	183532437	3.75503e+06	PASS	0.015,8.236e-06,8.236e-06	121412	2946833	0	5	no_assertion_criteria_provided
NCF2	.	1	183542364	3243.46	PASS	8.236e-06	121412	6004104	0	5	criteria_provided\x2c_single_submitter
NCF2	.	1	183546796	9295.72	PASS	4.942e-05	121412	2208943	1	5	no_assertion_criteria_provided
NCF2	rs119103275	1	183556057	2895.85	PASS	8.236e-06	121412	3246807	0	5	no_assertion_criteria_provided
CFH	rs121913062	1	196712682	10677.7	PASS	5.765e-05	121412	3307193	2	5	no_assertion_criteria_provided
ASPM	.	1	197059134	2468.07	PASS	2.471e-05	121408	3001275	10	5	criteria_provided\x2c_single_submitter
ASPM	.	1	197059406	1919.47	VQSRTrancheINDEL97.00to99.00	8.237e-06	121402	1730365	14	5	no_assertion_criteria_provided
ASPM	.	1	197059458	3254.42	PASS	1.648e-05	121392	1699639	34	5	criteria_provided\x2c_single_submitter
ASPM	.	1	197059469	364.48	PASS	8.238e-06	121390	1687483	34	5	no_assertion_criteria_provided
ASPM	.	1	197060021	2675.86	PASS	8.237e-06	121408	1689633	9	5	no_assertion_criteria_provided
ASPM	.	1	197060162	1583.69	PASS	1.648e-05	121380	1674105	37	5	criteria_provided\x2c_single_submitter
ASPM	.	1	197062286	9141.43	PASS	1.647e-05	121408	1993934	25	5	no_assertion_criteria_provided
ASPM	rs137852994	1	197062298	6886.81	PASS	3.295e-05	121410	1994604	27	5	criteria_provided\x2c_single_submitter
ASPM	.	1	197069871	5205.88	PASS	1.648e-05	121390	1394471	34	5	no_assertion_criteria_provided
ASPM	.	1	197069873	4213.45	PASS	1.648e-05	121386	1394508	36	5	criteria_provided\x2c_single_submitter
ASPM	.	1	197070188	3347.97	PASS	1.65e-05	121214	1338793	223	5	no_assertion_criteria_provided
ASPM	.	1	197070244	7478.43	PASS	6.594e-05	121324	1410238	102	5	criteria_provided\x2c_single_submitter
ASPM	.	1	197070248	702.51	VQSRTrancheINDEL97.00to99.00	8.243e-06	121320	1415753	105	5	no_assertion_criteria_provided
ASPM	.	1	197070283	936.49	PASS	8.24e-06	121354	1441237	57	5	no_assertion_criteria_provided
ASPM	.	1	197070597	32120.3	PASS	0.000297	121222	1986696	180	5	criteria_provided\x2c_single_submitter
ASPM	.	1	197071219	10257	PASS	2.471e-05	121410	3276318	21	5	criteria_provided\x2c_single_submitter
ASPM	.	1	197072149	9737.81	PASS	1.648e-05	121376	3207436	40	5	no_assertion_criteria_provided
ASPM	rs148294838	1	197073245	2263.87	PASS	1.647e-05	121398	2162972	23	5	no_assertion_criteria_provided
ASPM	.	1	197073651	3873.33	PASS	1.648e-05	121382	2118444	42	5	criteria_provided\x2c_single_submitter
ASPM	rs140602858	1	197091104	1876.05	PASS	1.647e-05	121398	2133542	34	5	criteria_provided\x2c_single_submitter
ASPM	.	1	197091288	204.51	PASS	8.241e-06	121342	1928988	87	5	no_assertion_criteria_provided
ASPM	.	1	197091320	757.49	PASS	8.239e-06	121380	2016724	53	5	criteria_provided\x2c_single_submitter
ASPM	.	1	197094289	1052.85	PASS	8.236e-06	121412	2460685	3	5	criteria_provided\x2c_single_submitter
ASPM	.	1	197097765	3813.03	PASS	2.471e-05	121408	1695015	22	5	criteria_provided\x2c_single_submitter
ASPM	.	1	197097820	360.13	PASS	8.379e-06	119348	815832	1904	5	no_assertion_criteria_provided
ASPM	rs145489194	1	197102510	1928.63	PASS	1.647e-05,8.237e-06	121410	1739397	12	5	no_assertion_criteria_provided
ASPM	.	1	197111709	3054.87	PASS	1.647e-05	121400	2258533	22	5	criteria_provided\x2c_single_submitter
ASPM	.	1	197111746	4750.48	PASS	3.295e-05	121400	2256600	27	5	no_assertion_criteria_provided
ASPM	.	1	197112115	2153.94	PASS	8.24e-06	121356	2209513	79	5	no_assertion_criteria_provided
ASPM	.	1	197112226	2691.9	VQSRTrancheINDEL96.00to97.00	1.649e-05	121292	2203424	168	5	no_assertion_criteria_provided
ASPM	.	1	197112661	5807.98	VQSRTrancheINDEL99.50to99.90	8.236e-06	121412	1935576	1	5	no_assertion_criteria_provided
ASPM	rs137852996	1	197113179	2242.41	PASS	2.471e-05	121384	1775118	41	5	no_assertion_criteria_provided
CRB1	.	1	197390741	5267.44	PASS	8.236e-06	121412	1884116	2	4	criteria_provided\x2c_single_submitter
PTPRC	rs114970039	1	198723433	77862.1	PASS	0.0002636	121406	2666031	10	4	criteria_provided\x2c_single_submitter
CACNA1S	.	1	201047040	944	PASS	1.647e-05	121412	1474728	5	4	criteria_provided\x2c_single_submitter
TNNT2	.	1	201328778	799.2	PASS	8.251e-06	121192	1174059	234	4	criteria_provided\x2c_single_submitter
TNNT2	rs150008205	1	201331147	2136.86	PASS	1.647e-05	121410	1859403	2	4	criteria_provided\x2c_single_submitter
TNNT2	.	1	201332519	6676.06	PASS	1.647e-05	121412	3399168	3	4	no_assertion_criteria_provided
TNNT2	.	1	201333463	2182.25	PASS	3.295e-05	121412	1571504	24	5	criteria_provided\x2c_single_submitter
TNNT2	.	1	201334784	2614.4	PASS	1.647e-05	121412	1748388	7	4	no_assertion_criteria_provided
UBE2T	.	1	202304879	1294.47	PASS	8.236e-06	121412	2117076	0	5	no_assertion_criteria_provided
REN	rs121917742	1	204128527	1585.46	PASS	8.236e-06	121412	1597926	0	5	no_assertion_criteria_provided
REN	rs121917741	1	204131245	9121.9	PASS	7.413e-05	121412	1752103	0	5	no_assertion_criteria_provided
KISS1	.	1	204159690	283.76	PASS	8.351e-06	119750	925199	2269	5	no_assertion_criteria_provided
MIR4260|LAMB3	rs146794392	1	209797344	4461.24	PASS	2.471e-05	121410	1764940	8	4	criteria_provided\x2c_single_submitter
LAMB3	.	1	209799264	9778.92	PASS	7.415e-05	121370	1616981	82	4	criteria_provided\x2c_single_submitter
LAMB3	.	1	209800220	4822.01	PASS	8.237e-06	121404	1783988	50	5	no_assertion_criteria_provided
LAMB3	.	1	209800846	10949.4	VQSRTrancheINDEL96.00to97.00	1.647e-05	121406	1459028	8	4	criteria_provided\x2c_single_submitter
LAMB3	rs80356681	1	209806023	1487.85	PASS	8.236e-06	121412	1750833	0	5	no_assertion_criteria_provided
LAMB3	rs121912483	1	209807860	504.47	PASS	8.236e-06	121412	2024244	1	5	no_assertion_criteria_provided
LAMB3	.	1	209807892	1987.85	VQSRTrancheINDEL97.00to99.00	1.647e-05	121412	2018530	4	4	criteria_provided\x2c_single_submitter
LAMB3	rs80356680	1	209823368	5536.75	PASS	1.647e-05	121412	1913428	0	5	no_assertion_criteria_provided
IRF6	rs121434229	1	209974625	577.85	PASS	8.236e-06	121412	1950116	0	5	no_assertion_criteria_provided
RD3	.	1	211654578	1332.47	PASS	8.236e-06	121412	1567866	0	5	no_assertion_criteria_provided
FLVCR1-AS1|FLVCR1	.	1	213032155	2471.37	PASS	8.237e-06	121410	1419784	5	5	no_assertion_criteria_provided
FLVCR1-AS1|FLVCR1	.	1	213032368	1093.86	PASS	8.237e-06	121410	1423128	21	5	no_assertion_criteria_provided
CENPF	.	1	214813425	40764.3	PASS	2.471e-05,9.06e-05	121410	2140685	10	5	no_assertion_criteria_provided
USH2A	.	1	215807865	15651.4	PASS	7.413e-05	121412	3943168	2	5	no_assertion_criteria_provided
USH2A	rs111033385	1	215848123	524.47	PASS	8.236e-06	121412	2487003	0	4	criteria_provided\x2c_single_submitter
USH2A	rs111033364	1	215901574	26152.1	PASS	0.0001071	121412	1968350	0	5	criteria_provided\x2c_single_submitter
USH2A	.	1	215933077	21155.2	PASS	5.765e-05,8.236e-06	121412	2394266	5	4	no_assertion_criteria_provided
USH2A	rs111033265	1	215955400	1488.85	PASS	8.236e-06	121412	2161367	2	4	criteria_provided\x2c_single_submitter
USH2A	.	1	215955412	3859	PASS	1.647e-05	121412	2161523	1	4	criteria_provided\x2c_single_submitter
USH2A	rs111033264	1	215956104	2820.39	PASS	1.647e-05	121412	1665298	3	5	criteria_provided\x2c_single_submitter
USH2A	rs111033379	1	215956215	4912.15	PASS	4.118e-05,8.237e-06	121408	1663770	18	4	criteria_provided\x2c_single_submitter
USH2A	rs41308425	1	216011332	2754.86	PASS	8.236e-06	121412	2634341	3	5	criteria_provided\x2c_single_submitter
USH2A	.	1	216017735	2191.47	PASS	8.237e-06	121408	1779386	9	5	criteria_provided\x2c_single_submitter
USH2A	rs111033529	1	216052233	63669.6	PASS	0.0003542	121412	1676331	2	4	criteria_provided\x2c_single_submitter
USH2A	.	1	216166369	6493.47	VQSRTrancheINDEL97.00to99.00	8.236e-06	121412	3642497	0	4	criteria_provided\x2c_single_submitter
LOC102723833|USH2A	.	1	216246634	1020.87	PASS	8.238e-06	121384	2191829	29	4	criteria_provided\x2c_single_submitter
USH2A	.	1	216348710	1398.86	VQSRTrancheINDEL99.00to99.50	8.238e-06	121394	1712267	33	5	criteria_provided\x2c_single_submitter
USH2A	.	1	216373221	1011.62	VQSRTrancheINDEL99.50to99.90	8.236e-06	121412	2458912	0	5	criteria_provided\x2c_single_submitter
USH2A	.	1	216373231	5017.47	VQSRTrancheINDEL95.00to96.00	8.237e-06	121410	2459195	1	5	criteria_provided\x2c_single_submitter
USH2A	.	1	216419934	49395.4	PASS	0.0002141	121412	1985214	2	5	no_assertion_criteria_provided
USH2A	.	1	216462754	3098.39	PASS	2.471e-05	121412	3069883	6	5	criteria_provided\x2c_single_submitter
USH2A	rs111033273	1	216495263	4255.85	PASS	8.237e-06	121404	2976667	4	5	no_assertion_criteria_provided
USH2A	rs121912600	1	216497582	6169.85	PASS	4.944e-05	121358	1440788	51	5	criteria_provided\x2c_multiple_submitters\x2c_no_conflicts
USH2A	.	1	216498754	22498.8	PASS	9.884e-05	121406	1602984	5	4	criteria_provided\x2c_single_submitter
USH2A	rs121912599	1	216498834	12569.5	PASS	8.237e-05	121404	1600994	12	5	no_assertion_criteria_provided
USH2A	rs111033272	1	216498841	3397.4	PASS	1.647e-05	121406	1600013	13	5	criteria_provided\x2c_single_submitter
USH2A	.	1	216498866	17623.5	PASS	0.0001071	121404	1597278	24	5	criteria_provided\x2c_multiple_submitters\x2c_no_conflicts
USH2A	.	1	216500961	4612.3	PASS	1.647e-05,8.237e-06	121404	3158785	11	5	criteria_provided\x2c_single_submitter
USH2A	rs121912598	1	216538300	1554	PASS	2.471e-05	121408	2058754	9	5	no_assertion_criteria_provided
USH2A	.	1	216538426	4168.37	PASS	4.118e-05,8.237e-06	121408	2057602	17	4	criteria_provided\x2c_single_submitter
RAB3GAP2	.	1	220327318	2134.88	PASS	1.647e-05	121406	2636568	9	5	no_assertion_criteria_provided
RAB3GAP2	.	1	220364621	767.97	PASS	2.472e-05	121364	1349049	106	5	no_assertion_criteria_provided
LBR	.	1	225591105	2140.94	PASS	1.647e-05,8.236e-06	121412	1876917	5	5	no_assertion_criteria_provided
LBR	.	1	225599113	66145.1	PASS	0.0002224	121412	2509261	1	5	no_assertion_criteria_provided
LEFTY2	rs121909126	1	226125217	11394.7	PASS	8.237e-05	121404	1817000	15	5	no_assertion_criteria_provided
ADCK3	rs119468005	1	227153420	2865.96	PASS	8.237e-06	121402	2125475	32	5	no_assertion_criteria_provided
ADCK3	rs119468009	1	227173027	60064.7	PASS	0.0001565	121412	3032481	17	5	no_assertion_criteria_provided
ADCK3	rs119468004	1	227173033	6888.03	PASS	8.236e-06	121412	3027514	18	5	no_assertion_criteria_provided
ADCK3	.	1	227174239	49650.3	PASS	0.0001483	121412	1772638	1	5	no_assertion_criteria_provided
GJC2	rs74315312	1	228345727	287.05	PASS	8.271e-06	120906	1315908	941	5	no_assertion_criteria_provided
GJC2	.	1	228346359	1562.69	VQSRTrancheINDEL96.00to97.00	8.723e-06	114638	771230	7517	5	no_assertion_criteria_provided
AGT	rs74315283	1	230841679	10710.8	PASS	4.942e-05	121412	7631088	9	5	no_assertion_criteria_provided
GNPAT	rs121434440	1	231401101	2278.85	PASS	1.647e-05	121412	2714895	3	5	no_assertion_criteria_provided
GNPAT	rs121434439	1	231401102	7420.39	PASS	2.471e-05	121412	2715121	3	5	no_assertion_criteria_provided
GNPAT	rs11558492	1	231408091	9.11973e+07	PASS	0.161,8.237e-06	121410	6468537	4	5	no_assertion_criteria_provided
SPRTN	.	1	231483571	6087.91	PASS	8.237e-06	121410	2049808	10	5	no_assertion_criteria_provided
COA6|LOC101927765	rs146440690	1	234510112	1274.85	PASS	8.236e-06	121412	2176933	2	5	no_assertion_criteria_provided
LYST	rs80338669	1	235872407	3224.61	PASS	8.236e-06	121412	1709079	1	5	no_assertion_criteria_provided
LYST	.	1	235922459	1373.48	PASS	8.236e-06	121412	1743437	4	4	criteria_provided\x2c_single_submitter
ACTN2	.	1	236914861	143161	PASS	0.0008813,8.236e-06	121412	1868880	17	4	criteria_provided\x2c_single_submitter
ACTN2	.	1	236917326	1013.47	PASS	8.237e-06	121410	2854656	6	4	criteria_provided\x2c_single_submitter
ACTN2	.	1	236925812	618.47	PASS	8.236e-06	121412	2320942	6	5	criteria_provided\x2c_single_submitter
ACTN2	.	1	236925912	4014.78	PASS	3.295e-05	121412	1819689	8	4	criteria_provided\x2c_single_submitter
MTR	rs121913580	1	237015878	825.47	PASS	8.237e-06	121410	2770294	4	5	no_assertion_criteria_provided
RYR2	.	1	237551429	1154.99	PASS	8.265e-06	120990	1935612	1324	4,0	criteria_provided\x2c_single_submitter,criteria_provided\x2c_single_submitter
RYR2	.	1	237608770	611.55	PASS	8.277e-06	120820	2520854	1496	5	criteria_provided\x2c_single_submitter
RYR2	.	1	237608780	5318.7	PASS	2.483e-05	120798	2520521	1533	4	criteria_provided\x2c_single_submitter
RYR2	rs190140598	1	237608788	5472.13	PASS	1.656e-05	120796	2520144	1537	5	criteria_provided\x2c_single_submitter
RYR2	.	1	237713928	9531.88	PASS	9.97e-05	120358	971991	1982	4	criteria_provided\x2c_single_submitter
RYR2	.	1	237865317	1950.4	PASS	1.656e-05	120778	1651600	1616	4	criteria_provided\x2c_single_submitter
RYR2	.	1	237934127	662.96	PASS	1.837e-05	108854	493614	10524	4	criteria_provided\x2c_single_submitter
RYR2	.	1	237947089	1965.04	PASS	8.278e-06	120806	1270946	1623	4	criteria_provided\x2c_single_submitter
RYR2	.	1	237947295	359.56	PASS	8.271e-06	120898	1386785	1428	4	criteria_provided\x2c_single_submitter
RYR2	.	1	237947310	1158.56	PASS	8.272e-06	120890	1422531	1423	4	criteria_provided\x2c_single_submitter
RYR2	.	1	237947384	535.55	PASS	8.274e-06	120856	1457847	1434	5	criteria_provided\x2c_single_submitter
RYR2	.	1	237947385	780.72	PASS	1.655e-05	120858	1458175	1427	4	criteria_provided\x2c_single_submitter
RYR2	.	1	237947439	7701.18	PASS	4.137e-05,8.275e-06	120848	1461738	1386	4	criteria_provided\x2c_single_submitter
RYR2	.	1	237954780	193.57	PASS	3.34e-05	119744	1130122	2468	0,5	criteria_provided\x2c_single_submitter,criteria_provided\x2c_single_submitter
RYR2	.	1	237995912	513.53	PASS	8.275e-06	120844	1534969	925	4	criteria_provided\x2c_single_submitter
RYR2	.	1	237995927	661.98	PASS	1.655e-05	120840	1513453	954	4	criteria_provided\x2c_single_submitter
FH	.	1	241661227	261457	PASS	0.0009061	121404	1596945	20	5,0|5|4	criteria_provided\x2c_single_submitter,no_assertion_criteria_provided|no_assertion_criteria_provided|criteria_provided\x2c_single_submitter
FH	.	1	241671968	4285.86	PASS	8.236e-06	121412	1707503	5	5	no_assertion_criteria_provided
FH	.	1	241672081	2265.33	PASS	8.237e-06,8.237e-06	121406	1665678	36	5	criteria_provided\x2c_single_submitter
SDCCAG8	.	1	243468018	2614.87	PASS	8.238e-06	121384	1598827	32	5	no_assertion_criteria_provided
SDCCAG8	.	1	243468435	38.95	AC_Adj0_Filter	8.112e-05	12328	15801	82657	5	no_assertion_criteria_provided
SDCCAG8|MIR4677	.	1	243507578	3413.39	PASS	1.647e-05	121412	2385429	4	5	no_assertion_criteria_provided
NLRP3	rs121908147	1	247587343	1.22314e+06	PASS	0.008228,8.236e-06	121412	1899568	6	5	no_assertion_criteria_provided
TPO	rs121908083	2	1488386	17592.3	PASS	9.884e-05	121412	2247129	3	5	no_assertion_criteria_provided
TPO	rs121908082	2	1491613	4311.19	PASS	2.471e-05,8.236e-06	121412	1885647	0	5	no_assertion_criteria_provided
TPO	rs121908086	2	1497748	4882.91	PASS	2.471e-05	121408	2099332	5	5	no_assertion_criteria_provided
TPO	rs121908088	2	1497783	53921.6	PASS	0.0003459	121412	2102130	2	5	no_assertion_criteria_provided
TPO	rs121908087	2	1499831	2725.78	PASS	1.647e-05	121412	1671857	2	5	no_assertion_criteria_provided
PXDN	.	2	1670256	843.69	PASS	1.655e-05	120836	1118375	1691	5	no_assertion_criteria_provided
COLEC11	.	2	3691502	881.96	PASS	8.237e-06	121410	1796609	14	5	no_assertion_criteria_provided
KLF11	rs34336420	2	10188123	1.32202e+06	PASS	0.004209	121412	2748455	0	5	no_assertion_criteria_provided
KLF11	rs121912645	2	10188503	27001.1	PASS	0.0001153	121412	2693375	4	5	no_assertion_criteria_provided
LPIN1	rs119480072	2	11923960	4618.85	PASS	1.647e-05	121412	3880922	1	5	no_assertion_criteria_provided
LPIN1	rs119480073	2	11959716	9405.82	PASS	8.236e-06,8.236e-06	121412	3083689	2	5	no_assertion_criteria_provided
NBAS	.	2	15674726	191844	PASS	0.0004777	121412	3339226	2	5	no_assertion_criteria_provided
WDR35	.	2	20133230	1434.47	PASS	8.237e-06	121410	1767437	7	5	no_assertion_criteria_provided
WDR35	.	2	20141557	18251.9	PASS	9.169e-05	119966	990843	1482	5	no_assertion_criteria_provided
WDR35	.	2	20146256	7620.22	PASS	1.647e-05,2.471e-05	121412	2293384	6	5	no_assertion_criteria_provided
WDR35	.	2	20173425	1240.86	PASS	8.236e-06	121412	1746251	19	5	no_assertion_criteria_provided
APOB	rs121918390	2	21232176	1793.67	PASS	1.647e-05	121410	2744012	12	5	no_assertion_criteria_provided
APOB	rs121918386	2	21233487	4940.8	PASS	4.118e-05	121412	1881153	3	5	no_assertion_criteria_provided
APOB	rs121918384	2	21234172	6117.85	PASS	8.236e-06	121412	2002752	1	5	no_assertion_criteria_provided
POMC	.	2	25387652	4415.95	PASS	2.471e-05	121406	2211429	9	5	no_assertion_criteria_provided
HADHA	.	2	26415179	2151.99	VQSRTrancheINDEL99.50to99.90	2.471e-05	121412	1983003	1	4	criteria_provided\x2c_single_submitter
HADHA	.	2	26415211	3032.85	PASS	8.236e-06	121412	1989465	0	4	criteria_provided\x2c_single_submitter
HADHA	.	2	26416536	15121.8	PASS	1.647e-05	121412	3040273	5	4	criteria_provided\x2c_single_submitter
HADHA	rs137852771	2	26417450	515.47	PASS	8.236e-06	121412	2525124	2	5	no_assertion_criteria_provided
HADHA	.	2	26435459	1183.47	PASS	8.237e-06	121410	1478227	3	4	criteria_provided\x2c_single_submitter
HADHB	rs121913132	2	26486320	11841.1	PASS	4.942e-05	121412	1733182	3	5	no_assertion_criteria_provided
HADHB	rs121913133	2	26502112	2870	PASS	8.236e-06	121412	2406901	0	5	no_assertion_criteria_provided
HADHB	.	2	26507776	2164.47	PASS	8.236e-06	121412	4178427	1	5	no_assertion_criteria_provided
HADHB	.	2	26508414	3996.33	PASS	1.647e-05,8.236e-06,8.236e-06	121412	1729824	1	5	no_assertion_criteria_provided
OTOF	.	2	26680976	1584	PASS	8.236e-06	121412	1664499	9	4	criteria_provided\x2c_single_submitter
OTOF	.	2	26683072	1743.07	PASS	1.648e-05	121334	869120	202	5	no_assertion_criteria_provided
OTOF	.	2	26683527	1303.41	PASS	8.236e-06	121412	1665820	5	5	no_assertion_criteria_provided
OTOF	rs111033455	2	26683617	2057.03	PASS	8.237e-06	121408	1663449	25	4	criteria_provided\x2c_single_submitter
OTOF	rs80356604	2	26683719	2103	PASS	1.647e-05	121412	1870208	6	5	no_assertion_criteria_provided
OTOF	.	2	26683865	1665.5	PASS	8.237e-06	121410	1773741	8	5	no_assertion_criteria_provided
OTOF	rs111033330	2	26684765	47699.9	PASS	9.884e-05,2.471e-05	121412	2706857	4	4	criteria_provided\x2c_single_submitter
OTOF	.	2	26685045	2930.85	PASS	8.236e-06	121412	3546665	11	5	no_assertion_criteria_provided
OTOF	rs143939430	2	26687888	5568.37	VQSRTrancheSNP99.80to99.90	0.0006914,8.33e-06	120052	2518262	773	5	no_assertion_criteria_provided
OTOF	.	2	26688539	4347.87	PASS	2.471e-05,8.236e-06	121412	2215839	1	5	criteria_provided\x2c_single_submitter
OTOF	rs111033405	2	26688621	6879.91	PASS	4.942e-05	121412	2259608	0	4	no_assertion_criteria_provided
OTOF	rs80356601	2	26688886	21827.4	PASS	7.413e-05	121412	2599001	2	5	no_assertion_criteria_provided
OTOF	rs147321712	2	26689599	51715.5	PASS	0.0002389,8.236e-06	121412	2343169	1	5,3	no_assertion_criteria_provided,criteria_provided\x2c_single_submitter
OTOF	.	2	26690232	993.85	PASS	8.236e-06	121412	2119463	1	5	no_assertion_criteria_provided
OTOF	.	2	26698780	525.71	PASS	8.287e-06	120666	902470	1069	5	criteria_provided\x2c_single_submitter
OTOF	.	2	26698794	802.11	PASS	8.279e-06	120788	1027326	880	5	criteria_provided\x2c_single_submitter
OTOF	rs80356595	2	26698886	1059.2	PASS	1.654e-05	120920	1428507	678	5	no_assertion_criteria_provided
OTOF	rs80356593	2	26700078	8208.1	PASS	0.0001744	120428	1390692	1863	5	criteria_provided\x2c_single_submitter
OTOF	rs80356591	2	26700341	2379.75	PASS	2.495e-05	120252	1153830	1798	5	criteria_provided\x2c_single_submitter
OTOF	rs111033383	2	26702193	5113.31	PASS	3.311e-05	120816	1366543	705	5	criteria_provided\x2c_single_submitter
OTOF	rs80356590	2	26702224	4213.32	PASS	2.482e-05,8.272e-06	120894	1397191	623	5	criteria_provided\x2c_single_submitter
OTOF	.	2	26703836	842.54	PASS	8.253e-06	121166	1559987	367	5	no_assertion_criteria_provided
OTOF	.	2	26706449	2831.47	PASS	1.647e-05	121410	1693754	29	5	no_assertion_criteria_provided
OTOF	.	2	26707374	1472.87	PASS	8.24e-06	121360	1636785	63	4	criteria_provided\x2c_single_submitter
OTOF	rs111033341	2	26712077	321.54	PASS	8.247e-06	121256	1545065	218	4	criteria_provided\x2c_single_submitter
OTOF	.	2	26717809	1128.47	PASS	8.236e-06	121412	2157078	1	4	criteria_provided\x2c_single_submitter
OTOF	.	2	26725169	3679.44	VQSRTrancheSNP99.60to99.80	5.765e-05	121412	1818897	2	5	no_assertion_criteria_provided
MPV17	.	2	27535443	9070.92	PASS	4.118e-05	121412	2436250	9	5	no_assertion_criteria_provided
MPV17	.	2	27535552	19270.7	PASS	1.647e-05	121412	2416512	0	5	no_assertion_criteria_provided
MPV17	.	2	27535560	1503.46	PASS	8.236e-06	121412	2415897	0	5	no_assertion_criteria_provided
MPV17	rs147952488	2	27535859	23734.4	PASS	4.942e-05	121412	2106259	1	5	no_assertion_criteria_provided
MPV17	rs121909723	2	27535899	5043.99	PASS	2.471e-05	121412	2101870	0	5	no_assertion_criteria_provided
EIF2B4	rs113994040	2	27587374	1229.47	PASS	8.236e-06	121412	2006781	1	5	no_assertion_criteria_provided
EIF2B4	rs113994033	2	27589747	630.47	PASS	8.236e-06	121412	4507061	2	5	no_assertion_criteria_provided
ZNF513	.	2	27601023	34180.4	PASS	0.0002389	121408	1423466	29	5	no_assertion_criteria_provided
KRTCAP3|IFT172	rs149614625	2	27667370	2702.85	PASS	8.236e-06	121412	1482954	140	5	no_assertion_criteria_provided
KRTCAP3|IFT172	.	2	27668302	396.94	PASS	8.237e-06	121408	1144298	17	5	no_assertion_criteria_provided
IFT172	.	2	27670411	3954.85	PASS	1.647e-05	121412	2363868	7	5	no_assertion_criteria_provided
IFT172	.	2	27682316	1010.47	PASS	8.236e-06	121412	2618162	0	5	no_assertion_criteria_provided
IFT172	.	2	27693963	7817.35	PASS	8.236e-06,8.236e-06	121412	1822242	2	5	no_assertion_criteria_provided
IFT172	rs145541911	2	27702916	10428.9	PASS	8.236e-05	121412	1621145	56	5	no_assertion_criteria_provided
C2orf71	.	2	29296180	5331.51	PASS	1.649e-05	121266	2554746	368	5	no_assertion_criteria_provided
ALK	rs113994090	2	29446307	8965.43	PASS	3.295e-05	121412	1844056	3	5	no_assertion_criteria_provided
GALNT14	.	2	31147092	9334.76	PASS	2.471e-05	121412	3633066	0	4	criteria_provided\x2c_single_submitter
XDH	rs1366813	2	31570376	2.08378e+08	PASS	0.778	121412	5863867	38	4	criteria_provided\x2c_single_submitter
XDH	rs119460972	2	31609391	10727.3	PASS	8.236e-06,8.236e-06,3.295e-05	121412	2428114	0	5	no_assertion_criteria_provided
XDH	rs72549369	2	31620584	16214.1	PASS	5.765e-05	121412	3620644	0	5	no_assertion_criteria_provided
SRD5A2	rs121434251	2	31754383	18469	PASS	0.0001573	120826	1776123	1506	5	no_assertion_criteria_provided
SRD5A2	rs121434248	2	31754396	645.02	PASS	1.655e-05	120850	1783919	1484	5	no_assertion_criteria_provided
SRD5A2	rs121434252	2	31754440	4711.73	PASS	6.618e-05	120884	1791077	1440	5	no_assertion_criteria_provided
SRD5A2	rs121434253	2	31754484	1687.14	PASS	3.309e-05	120886	1791687	1415	5	no_assertion_criteria_provided
SRD5A2	rs121434250	2	31754489	24390.6	PASS	0.0002233	120888	1791864	1410	5	no_assertion_criteria_provided
SRD5A2	rs121434247	2	31756441	1506.31	PASS	1.665e-05	120132	687514	2180	5	no_assertion_criteria_provided
SRD5A2	rs121434246	2	31758774	81.81	PASS	8.286e-06	120686	795909	1685	5	no_assertion_criteria_provided
CYP1B1	rs28936701	2	38298092	11968.4	PASS	4.942e-05	121412	2234194	0	5	no_assertion_criteria_provided
CYP1B1	rs72466463	2	38298287	22253.6	VQSRTrancheINDEL95.00to96.00	0.0002141	121412	1716024	12	5	no_assertion_criteria_provided
CYP1B1	rs28936700	2	38302350	15914.6	PASS	0.0003388	118060	699371	3402	5	no_assertion_criteria_provided
CYP1B1	.	2	38302377	13407.7	PASS	0.0002761	119504	795441	2069	5	no_assertion_criteria_provided
CYP1B1	rs72549389	2	38302530	97.53	PASS	8.253e-06	121172	1469123	296	5	no_assertion_criteria_provided
SOS1	.	2	39240663	2646.85	PASS	1.647e-05	121408	3160207	4	4	criteria_provided\x2c_single_submitter
SOS1	.	2	39250298	2356.49	PASS	8.237e-06	121408	1472189	21	4	criteria_provided\x2c_single_submitter
SOS1	.	2	39250299	1187.49	PASS	8.237e-06	121408	1472332	20	5	criteria_provided\x2c_single_submitter
DYNC2LI1|ABCG5	.	2	44050063	21956.8	PASS	0.0001483,1.647e-05,8.237e-06	121408	1917920	12	5	no_assertion_criteria_provided
DYNC2LI1|ABCG5	rs119479065	2	44051154	4313	PASS	2.471e-05	121412	1582339	0	5	no_assertion_criteria_provided
DYNC2LI1|ABCG5	rs119480069	2	44051210	18868.8	PASS	0.0001483	121412	1585519	0	5	no_assertion_criteria_provided
DYNC2LI1|ABCG5	rs119479066	2	44053568	17588.7	PASS	3.295e-05	121412	2351277	3	5	no_assertion_criteria_provided
ABCG5|ABCG8	rs119480070	2	44065009	2767.46	PASS	8.236e-06	121412	2596421	0	5	no_assertion_criteria_provided
ABCG8	rs137854891	2	44073448	3988.99	PASS	1.647e-05	121412	2845541	0	5	no_assertion_criteria_provided
ABCG8	.	2	44078944	7780.75	PASS	3.295e-05	121412	2591009	7	5	no_assertion_criteria_provided
ABCG8	rs137852993	2	44079622	721.48	PASS	8.237e-06	121406	3006789	32	5	no_assertion_criteria_provided
ABCG8	rs137852990	2	44079831	18718.1	PASS	0.0001318	121412	2986977	17	5	no_assertion_criteria_provided
ABCG8	rs137852987	2	44099233	282895	PASS	0.001112,3.295e-05	121412	1980564	0	5	no_assertion_criteria_provided
ABCG8	rs137852991	2	44100948	59370.4	PASS	0.0001071	121412	4881776	0	5	no_assertion_criteria_provided
ABCG8	rs137852988	2	44102516	11448.4	PASS	5.766e-05	121408	1947986	5	5	no_assertion_criteria_provided
ABCG8	rs137852989	2	44105004	5571.4	PASS	1.647e-05	121412	2570592	2	5	no_assertion_criteria_provided
LRPPRC	rs119466000	2	44201383	5882.93	PASS	4.118e-05	121410	2116498	9	5	no_assertion_criteria_provided
SLC3A1	rs121912694	2	44507966	5092.44	PASS	1.647e-05,8.236e-06	121412	1690762	2	5	no_assertion_criteria_provided
SLC3A1	rs121912697	2	44528215	6174.91	PASS	2.471e-05	121412	2028706	0	5	no_assertion_criteria_provided
SLC3A1	rs121912692	2	44539792	647237	PASS	0.00271,6.589e-05	121410	1981173	8	5,5	no_assertion_criteria_provided,criteria_provided\x2c_single_submitter
PREPL|SLC3A1	rs121912696	2	44547563	10178.7	PASS	1.647e-05	121412	1488702	7	5	no_assertion_criteria_provided
SIX3|SIX3-AS1	rs121917881	2	45169449	2336.41	PASS	7.054e-05	113408	764549	7982	5	no_assertion_criteria_provided
SIX3|SIX3-AS1	.	2	45169742	192.63	PASS	8.287e-06	120664	1087226	801	5	no_assertion_criteria_provided
MCFD2	.	2	47136157	3454.41	PASS	8.236e-06	121412	1871564	3	5	no_assertion_criteria_provided
TTC7A	rs147914967	2	47177528	2070.99	PASS	8.236e-06	121412	2255507	5	5	no_assertion_criteria_provided
TTC7A	rs139010200	2	47273468	391395	PASS	0.002059	121412	2386988	6	5	no_assertion_criteria_provided
TTC7A	rs149602485	2	47277182	303000	PASS	0.002034	121412	1529863	2	5	no_assertion_criteria_provided
TTC7A	.	2	47300953	809.49	PASS	8.237e-06	121402	1855261	46	5	no_assertion_criteria_provided
EPCAM	.	2	47601174	3560.69	PASS	8.236e-06,8.236e-06	121412	2053206	2	5	no_assertion_criteria_provided
EPCAM	.	2	47602439	5550.52	PASS	5.766e-05,8.237e-06	121400	1971647	20	5	no_assertion_criteria_provided
MSH2	rs63750984	2	47630445	534.96	PASS	8.287e-06	120668	919861	974	5	exp
MSH2	.	2	47693795	494.47	PASS	8.237e-06	121406	2636170	8	5	exp
MSH2	.	2	47710068	7110.7	PASS	7.416e-05	121364	1422468	85	5	exp
MSH6	.	2	48010547	637.28	PASS	5.716e-05	104970	376895	14481	4	no_assertion_criteria_provided
MSH6	rs63750019	2	48025840	3149.93	PASS	8.236e-06,8.236e-06	121412	1600365	3	5	exp
MSH6	.	2	48025863	2319.47	PASS	8.236e-06	121412	1602501	2	5	criteria_provided\x2c_single_submitter
MSH6	rs63750741	2	48026468	1294.85	PASS	1.647e-05	121412	1609393	1	5	exp
MSH6	.	2	48026889	828.68	PASS	8.238e-06	121382	1609362	32	5	criteria_provided\x2c_single_submitter
MSH6	.	2	48027350	1769.47	PASS	8.236e-06	121412	1605767	2	5	criteria_provided\x2c_single_submitter
MSH6	.	2	48027886	968.48	PASS	8.236e-06	121412	1585257	12	5	exp
MSH6	.	2	48027900	1344.92	PASS	8.236e-06	121412	1584279	8	5	criteria_provided\x2c_single_submitter
MSH6	rs63750563	2	48028135	1507.52	PASS	8.242e-06	121328	1492389	86	5	exp
MSH6	rs63749999	2	48028225	2884.87	PASS	8.236e-06	121412	1553870	12	5	exp
MSH6	.	2	48030716	1192.07	VQSRTrancheINDEL99.50to99.90	8.236e-06	121412	2705261	3	5	criteria_provided\x2c_single_submitter
MSH6	.	2	48033341	813.92	PASS	8.237e-06	121410	2038902	10	5	exp
FBXO11|MSH6	.	2	48033744	1315.87	VQSRTrancheINDEL97.00to99.00	8.237e-06	121408	2000706	17	5	exp
STON1-GTF2A1L|GTF2A1L|LHCGR	rs121912530	2	48915062	2105.87	PASS	8.237e-06	121408	2199905	12	5	no_assertion_criteria_provided
STON1-GTF2A1L|GTF2A1L|LHCGR	rs121912525	2	48915089	1907.87	PASS	1.647e-05	121412	2202769	7	5	no_assertion_criteria_provided
STON1-GTF2A1L|GTF2A1L|LHCGR	rs121912523	2	48915301	1307.48	PASS	8.236e-06	121412	2211210	2	5	no_assertion_criteria_provided
STON1-GTF2A1L|GTF2A1L|LHCGR	rs121912539	2	48950789	94193.6	PASS	0.0003295,8.236e-06	121412	2096599	2	5	no_assertion_criteria_provided
FSHR	rs121909660	2	49190243	1549	PASS	2.471e-05	121408	2078527	5	5	no_assertion_criteria_provided
FSHR	rs121909664	2	49190326	1667.47	PASS	8.236e-06	121412	2066085	6	5	no_assertion_criteria_provided
FSHR	rs121909661	2	49190705	1737.85	PASS	8.236e-06	121412	2085391	0	5	no_assertion_criteria_provided
FSHR	.	2	49190917	1538.47	PASS	8.236e-06	121412	2102098	2	4	no_assertion_criteria_provided
FSHR	rs121909658	2	49210264	108902	PASS	0.0006177	121412	2205033	6	5	no_assertion_criteria_provided
FSHR	rs121909659	2	49216161	4599.92	PASS	2.471e-05	121408	1891851	10	5	no_assertion_criteria_provided
NRXN1	.	2	50723177	181.59	PASS	8.272e-06	120890	1300321	1426	5	no_assertion_criteria_provided
PNPT1	.	2	55874492	3942.75	PASS	8.236e-06	121412	1586921	1	4	criteria_provided\x2c_single_submitter
PNPT1	rs146571352	2	55874559	164731	PASS	0.0007495	121412	1593565	3	4	criteria_provided\x2c_single_submitter
FAM161A	.	2	62063210	2474.52	PASS	8.281e-06	120764	4294248	1181	5	no_assertion_criteria_provided
FAM161A	.	2	62067454	1737.54	PASS	8.278e-06	120806	1930363	1132	5	no_assertion_criteria_provided
WDPCP	.	2	63664634	1622	PASS	1.657e-05	120700	1511067	1297	5	no_assertion_criteria_provided
WDPCP	.	2	63719990	17981.5	PASS	5.795e-05	120794	2020818	1167	5	no_assertion_criteria_provided
GFPT1	.	2	69590695	14745.8	PASS	6.589e-05	121412	1881571	2	5	no_assertion_criteria_provided
NFU1	.	2	69627594	52912.4	PASS	0.0001235	121412	2332216	1	5	no_assertion_criteria_provided
CD207	.	2	71058878	559515	PASS	0.00219	120978	2544963	1308	5	no_assertion_criteria_provided
ATP6V1B1	rs121964881	2	71185233	1578.41	PASS	3.295e-05	121412	1871892	2	5	no_assertion_criteria_provided
ATP6V1B1	.	2	71188824	3214.14	PASS	1.647e-05	121412	2251313	2	5	criteria_provided\x2c_single_submitter
MCEE	rs138436961	2	71337204	997573	PASS	0.005247	121410	1946498	13	4	criteria_provided\x2c_single_submitter
MCEE	rs147401037	2	71351536	765973	PASS	0.002133	121412	2223242	0	5	criteria_provided\x2c_single_submitter
MCEE	rs111033538	2	71351575	114295	PASS	0.0002471	121412	2191185	0	5	no_assertion_criteria_provided
DYSF	rs141497053	2	71742790	6847.91	PASS	1.647e-05	121412	2283066	4	4	criteria_provided\x2c_single_submitter
DYSF	.	2	71780934	663.51	VQSRTrancheINDEL99.00to99.50	8.237e-06	121408	1352059	39	5	criteria_provided\x2c_single_submitter
DYSF	.	2	71797738	1492.43	PASS	3.295e-05	121402	1514226	27	5	criteria_provided\x2c_single_submitter
DYSF	.	2	71816721	2584.47	PASS	8.236e-06	121412	3423281	0	5	criteria_provided\x2c_single_submitter
DYSF	.	2	71871118	152.51	PASS	8.237e-06	121408	1698732	14	5	criteria_provided\x2c_single_submitter
DYSF	.	2	71891573	966.48	PASS	8.236e-06	121412	1833677	6	5	no_assertion_criteria_provided
DYSF	.	2	71896801	1475.46	PASS	8.236e-06	121412	2799371	0	5	no_assertion_criteria_provided
SPR	rs104893665	2	73115586	12252.1	PASS	5.765e-05	121412	1758454	1	5	no_assertion_criteria_provided
SPR	rs121917747	2	73118631	13915.9	PASS	8.236e-05	121412	1876979	0	5	no_assertion_criteria_provided
CCT7	.	2	73479931	2083.6	PASS	2.482e-05	120884	1501878	1062	5	no_assertion_criteria_provided
ALMS1	.	2	73675787	8491.03	VQSRTrancheINDEL95.00to96.00	8.277e-06	120816	5831404	1128	5	no_assertion_criteria_provided
ALMS1	.	2	73676380	10401.6	PASS	4.139e-05	120796	3158700	1135	4	criteria_provided\x2c_single_submitter
ALMS1	.	2	73717247	5087.16	PASS	2.483e-05	120826	2577796	1132	5	no_assertion_criteria_provided
ALMS1	.	2	73761955	6148.04	PASS	8.279e-06	120792	2662524	1163	4	criteria_provided\x2c_single_submitter
ALMS1	.	2	73799775	8768	PASS	7.445e-05	120892	1492747	1032	5	no_assertion_criteria_provided
STAMBP	rs143739249	2	74058095	14671.2	PASS	4.118e-05	121412	1541143	0	5	criteria_provided\x2c_single_submitter
STAMBP	.	2	74072020	1949.02	PASS	2.471e-05	121410	1452933	15	5	no_assertion_criteria_provided
STAMBP	.	2	74072313	2319.01	PASS	8.237e-06	121406	1637323	10	5	no_assertion_criteria_provided
STAMBP	.	2	74074670	1914	PASS	8.237e-06	121408	2218240	4	5	no_assertion_criteria_provided
STAMBP	.	2	74089381	439.47	PASS	8.236e-06	121412	1748518	0	5	no_assertion_criteria_provided
DGUOK	rs184770596	2	74166105	175951	PASS	0.000766	121412	2118328	2	5	criteria_provided\x2c_single_submitter
MOGS	.	2	74691832	3950.23	PASS	1.654e-05	120886	1482005	1124	5	criteria_provided\x2c_single_submitter
SUCLG1	.	2	84670424	5335.85	PASS	8.236e-06	121412	2329566	2	4	criteria_provided\x2c_single_submitter
SUCLG1	.	2	84670472	19264.9	PASS	0.0001153	121412	2319853	2	5	no_assertion_criteria_provided
SUCLG1	rs143030960	2	84670490	229282	PASS	0.001392	121412	2316190	5	4	criteria_provided\x2c_single_submitter
SUCLG1	.	2	84676864	54783.5	PASS	0.0002471	121410	1543440	18	4	criteria_provided\x2c_single_submitter
ELMOD3	.	2	85616929	679.47	PASS	8.236e-06	121412	1674980	2	5	no_assertion_criteria_provided
GGCX	rs121909682	2	85779551	2030.85	PASS	1.647e-05	121412	3769771	0	5	no_assertion_criteria_provided
GGCX	rs121909684	2	85780611	5957.46	PASS	2.472e-05	121364	2878670	46	5	no_assertion_criteria_provided
GGCX	rs121909683	2	85781392	3744	PASS	1.647e-05	121412	3805057	8	5	no_assertion_criteria_provided
SFTPB	rs137853202	2	85890937	421.54	PASS	2.492e-05	120404	694327	1100	5	no_assertion_criteria_provided
ST3GAL5	.	2	86067461	4504.39	PASS	3.295e-05	121412	1765020	8	5	no_assertion_criteria_provided
ST3GAL5	rs104893668	2	86071665	5288.06	PASS	8.236e-06	121412	2205601	2	5	no_assertion_criteria_provided
REEP1	.	2	86444180	119239	PASS	0.0008401	121412	1974655	40	5	no_assertion_criteria_provided
CD8A	rs121918660	2	87017523	288.47	PASS	8.237e-06	121410	1664794	2	5	no_assertion_criteria_provided
TMEM127	rs121908824	2	96920700	4339.31	PASS	1.647e-05,8.236e-06	121412	2074450	5	4	no_assertion_criteria_provided
TMEM127|CIAO1	rs121908819	2	96930912	18674.9	PASS	0.000322	121130	1114220	486	4	no_assertion_criteria_provided
SNRNP200	.	2	96953706	1464.47	PASS	8.236e-06	121412	2687253	0	5	no_assertion_criteria_provided
CNNM4	rs79424354	2	97427335	1644.47	PASS	8.236e-06	121412	1436518	2	5	no_assertion_criteria_provided
CNNM4	rs80100937	2	97464802	1214.47	PASS	8.236e-06	121412	2561895	1	5	no_assertion_criteria_provided
ZAP70	rs113994174	2	98354039	1666.47	PASS	8.236e-06	121412	1896297	4	5	no_assertion_criteria_provided
ZAP70	rs137853201	2	98354040	584.47	PASS	8.236e-06	121412	1896631	4	5	no_assertion_criteria_provided
ZAP70	.	2	98354447	967.49	PASS	8.237e-06	121406	1780307	35	5	no_assertion_criteria_provided
CNGA3	rs104893612	2	99006159	2962.47	PASS	8.236e-06	121412	1932524	1	5	no_assertion_criteria_provided
CNGA3	rs104893620	2	99012462	17194.2	PASS	0.0001235	121412	1655384	42	5	no_assertion_criteria_provided
CNGA3	rs104893613	2	99012480	32107.7	PASS	0.00014	121412	1654978	29	5	no_assertion_criteria_provided
CNGA3	rs104893614	2	99012481	8345.22	PASS	6.589e-05	121412	1653903	28	5	no_assertion_criteria_provided
CNGA3	.	2	99012588	5649	PASS	1.647e-05	121412	1661127	0	4	criteria_provided\x2c_single_submitter
CNGA3	rs137852608	2	99012861	4819.41	PASS	3.295e-05	121412	1635241	7	5	no_assertion_criteria_provided
CNGA3	rs104893621	2	99012939	24064.1	PASS	9.06e-05	121412	1638285	0	5	no_assertion_criteria_provided
CNGA3	rs104893619	2	99013218	23556.4	PASS	3.295e-05	121412	1600309	0	5	no_assertion_criteria_provided
CNGA3	rs104893617	2	99013274	52003.1	PASS	0.0001153,8.236e-05	121412	1602008	0	5	no_assertion_criteria_provided
LIPT1	.	2	99778632	18234.9	PASS	6.589e-05,1.647e-05	121412	1534270	3	5	no_assertion_criteria_provided
LIPT1	rs137973334	2	99778712	23684.9	PASS	0.0001318,8.236e-06	121412	1527313	6	5	no_assertion_criteria_provided
EDAR	.	2	109513566	5856.75	PASS	4.942e-05	121410	1567747	3	5	criteria_provided\x2c_single_submitter
EDAR	rs121908454	2	109513586	1501.86	PASS	1.648e-05	121396	1577721	11	5	no_assertion_criteria_provided
EDAR	rs121908455	2	109545681	2007	PASS	1.647e-05	121412	1961074	5	5	no_assertion_criteria_provided
EDAR	rs121908451	2	109545751	2955	PASS	1.647e-05	121412	1977009	2	5	no_assertion_criteria_provided
NPHP1	rs121907899	2	110920625	17465.5	PASS	0.0001071	121410	1871312	12	5	no_assertion_criteria_provided
MERTK	rs119489105	2	112766043	6510.75	PASS	4.942e-05	121412	1805892	0	5	no_assertion_criteria_provided
MERTK	.	2	112777100	5519.85	PASS	8.236e-06	121412	2923684	2	5	no_assertion_criteria_provided
MERTK	.	2	112779132	2721.86	PASS	8.236e-06	121412	2754489	18	5	no_assertion_criteria_provided
CKAP2L	.	2	113520105	3396.85	PASS	8.236e-06	121412	2110338	2	5	no_assertion_criteria_provided
CKAP2L	.	2	113522174	996.86	PASS	1.647e-05	121410	2460905	12	5	no_assertion_criteria_provided
IL36RN	.	2	113817043	1799.99	PASS	1.647e-05	121412	2623861	0	5	no_assertion_criteria_provided
IL36RN	.	2	113818479	25580.3	PASS	0.0002718	121412	1923020	1	5	no_assertion_criteria_provided
IL36RN	rs187015338	2	113818503	24973.8	PASS	0.0002883	121412	1915649	3	5	no_assertion_criteria_provided
IL36RN	rs148755083	2	113818520	99227.1	PASS	0.0009966	121412	1893617	5	5	no_assertion_criteria_provided
IL36RN	rs151325121	2	113819727	44222.3	PASS	0.0003871	121412	1519782	35	5	no_assertion_criteria_provided
IL36RN	.	2	113820090	3719.39	PASS	2.471e-05	121412	1683414	5	5	no_assertion_criteria_provided
IL36RN	rs144478519	2	113820124	501908	PASS	0.003072,8.236e-06	121412	1697556	5	5	criteria_provided\x2c_single_submitter
GLI2	.	2	121742248	4114.33	PASS	4.944e-05	121368	1850326	100	5	no_assertion_criteria_provided
CLASP1|RNU4ATAC	rs188343279	2	122288506	5717.82	PASS	0.0003356	14898	147275	82045	5	no_assertion_criteria_provided
ERCC3	rs121913048	2	128036846	2580.85	PASS	8.236e-06	121412	1908998	2	5	no_assertion_criteria_provided
ERCC3	rs121913047	2	128044348	3095.85	PASS	1.647e-05	121412	1755441	1	5	no_assertion_criteria_provided
PROC	.	2	128178913	436.48	PASS	8.237e-06	121408	1702585	50	4	no_assertion_criteria_provided
PROC	.	2	128178957	3800.96	PASS	2.471e-05	121410	1701585	25	5	no_assertion_criteria_provided
PROC	rs121918149	2	128179014	5941.32	PASS	7.413e-05	121408	1669287	44	5	no_assertion_criteria_provided
PROC	rs121918145	2	128183754	2332.16	PASS	8.237e-06	121410	2065778	5	5	no_assertion_criteria_provided
PROC	rs121918153	2	128183784	27615.3	PASS	9.884e-05,8.236e-06	121412	2067989	5	5	no_assertion_criteria_provided
PROC	rs121918154	2	128185950	3881.95	PASS	1.647e-05	121412	1467595	24	5	no_assertion_criteria_provided
PROC	rs121918146	2	128186061	3533.86	PASS	1.647e-05	121412	1500936	12	5	no_assertion_criteria_provided
PROC	rs121918160	2	128186071	1027.47	PASS	8.236e-06	121412	1501156	11	5	no_assertion_criteria_provided
PROC	rs121918141	2	128186178	7258.86	PASS	8.236e-06	121412	1502975	9	5	no_assertion_criteria_provided
PROC	rs142742242	2	128186337	5476.07	PASS	1.647e-05	121398	1470439	99	5	no_assertion_criteria_provided
HS6ST1	.	2	129025828	207324	PASS	0.002126	120906	1494512	1521	4	criteria_provided\x2c_single_submitter
RAB3GAP1	.	2	135883820	5685.69	PASS	8.237e-06	121398	2091341	15	5	no_assertion_criteria_provided
RAB3GAP1	.	2	135887600	1548.85	PASS	8.236e-06	121412	1795119	7	4	criteria_provided\x2c_single_submitter
RAB3GAP1	.	2	135920175	835.47	PASS	8.237e-06	121410	1636379	10	5	criteria_provided\x2c_single_submitter
LCT	.	2	136552320	14715.8	PASS	2.471e-05	121412	3670524	0	4	no_assertion_criteria_provided
LCT	rs121908936	2	136564701	78454.6	PASS	0.0004942	121412	2313792	0	5	no_assertion_criteria_provided
LCT	.	2	136564784	1374.47	PASS	8.236e-06	121412	2313541	0	4	no_assertion_criteria_provided
LCT	.	2	136574921	2808.4	PASS	8.236e-06	121412	2703206	4	4	no_assertion_criteria_provided
DARS	.	2	136668744	2046.75	PASS	4.118e-05	121408	1617261	13	5	no_assertion_criteria_provided
DARS	.	2	136678143	2798.85	VQSRTrancheSNP99.60to99.80	8.237e-06	121406	2004690	18	5	no_assertion_criteria_provided
DARS	.	2	136678161	1743.48	PASS	8.237e-06	121406	1995055	27	5	no_assertion_criteria_provided
KYNU	.	2	143718202	801.48	PASS	8.236e-06	121412	2286332	6	5	no_assertion_criteria_provided
ZEB2	.	2	145157774	83.48	VQSRTrancheSNP99.60to99.80	8.237e-06	121408	1576139	22	5	criteria_provided\x2c_single_submitter
ZEB2	.	2	145187366	8902.4	PASS	3.295e-05	121410	1641316	5	5	no_assertion_criteria_provided
MMADHC	rs118204044	2	150426603	3357.01	PASS	1.647e-05	121412	1693252	13	5	no_assertion_criteria_provided
MMADHC	rs118204046	2	150426633	10335.5	PASS	7.413e-05	121412	1687983	12	5	no_assertion_criteria_provided
NEB	.	2	152394412	902.12	PASS	1.655e-05	120832	1553693	1603	4	criteria_provided\x2c_single_submitter
ITGB6	.	2	160982927	2002.85	PASS	1.647e-05	121412	1708189	1	5	no_assertion_criteria_provided
ITGB6	.	2	161051887	11878.3	PASS	0.0001153	121412	1829081	9	5	no_assertion_criteria_provided
ITGB6	rs140015315	2	161052046	13477.2	PASS	6.589e-05	121410	1831902	1	5	no_assertion_criteria_provided
IFIH1	.	2	163128887	6190.85	PASS	2.472e-05	121374	1706508	35	5	no_assertion_criteria_provided
SCN2A	rs121917748	2	166165261	3813.01	PASS	2.471e-05	121396	2654158	19	5	no_assertion_criteria_provided
GALNT3	.	2	166611437	3145.45	PASS	8.237e-06,2.471e-05	121404	2034913	12	5	no_assertion_criteria_provided
GALNT3	.	2	166611441	2080.47	PASS	8.237e-06	121404	2036127	12	5	no_assertion_criteria_provided
GALNT3	rs137853090	2	166618438	5120.44	PASS	8.236e-06,2.471e-05	121412	1485631	4	5	no_assertion_criteria_provided
GALNT3	.	2	166618449	3715.85	PASS	1.647e-05	121412	1485454	6	5	no_assertion_criteria_provided
GALNT3	rs137853086	2	166626727	19829.7	PASS	0.0001153	121412	1480763	2	5	no_assertion_criteria_provided
TTC21B	.	2	166756392	782.86	PASS	1.647e-05	121412	2116899	10	5	no_assertion_criteria_provided
TTC21B	.	2	166785800	19687	PASS	8.239e-06,0.0001236	121368	1377921	59	5	no_assertion_criteria_provided
TTC21B-AS1|TTC21B	rs140511594	2	166797621	17781	PASS	6.589e-05	121412	2605419	7	5	no_assertion_criteria_provided
LOC102724058|SCN1A	.	2	166848104	16198.5	PASS	6.589e-05	121412	1487992	8	4	criteria_provided\x2c_single_submitter
LOC102724058|SCN1A	.	2	166848249	4766	PASS	8.236e-06	121412	1492141	7	5	criteria_provided\x2c_single_submitter
LOC102724058|SCN1A	.	2	166848681	3731.85	PASS	8.236e-06	121412	1523852	0	4	criteria_provided\x2c_single_submitter
LOC102724058|SCN1A	.	2	166850715	4642.8	PASS	8.24e-06	121358	1414160	62	4	criteria_provided\x2c_single_submitter
LOC102724058|SCN1A	.	2	166850742	557.48	PASS	8.239e-06	121372	1468342	40	5	criteria_provided\x2c_single_submitter
LOC102724058|SCN1A	.	2	166852548	11806.8	PASS	0.0001071	121396	2124883	34	4	criteria_provided\x2c_single_submitter
LOC102724058|SCN1A	rs139300715	2	166852557	4040.01	PASS	2.471e-05	121398	2123183	32	5,5	criteria_provided\x2c_single_submitter,criteria_provided\x2c_single_submitter
LOC102724058|SCN1A	rs146878122	2	166866332	46848.8	PASS	0.0001647	121402	1847095	25	0,5	criteria_provided\x2c_single_submitter,criteria_provided\x2c_single_submitter
LOC102724058|SCN1A	.	2	166868735	1100.33	PASS	1.648e-05	121358	1653495	66	5	criteria_provided\x2c_single_submitter
LOC102724058|SCN1A	.	2	166892881	268.49	PASS	8.237e-06	121400	1589730	23	5	criteria_provided\x2c_single_submitter
SCN1A	.	2	166894355	7674.99	PASS	2.471e-05	121412	1773097	0	5	criteria_provided\x2c_single_submitter
SCN1A	.	2	166897803	414.47	PASS	8.236e-06	121412	2460784	7	5	criteria_provided\x2c_single_submitter
SCN1A	.	2	166897980	883.84	VQSRTrancheSNP99.60to99.80	0.0001486	121130	3863038	324	5	criteria_provided\x2c_single_submitter
SCN1A	rs138799232	2	166898843	9280.74	PASS	4.942e-05	121410	2262074	4	4	criteria_provided\x2c_single_submitter
SCN1A	.	2	166908402	2568.87	PASS	8.237e-06	121408	1481709	15	4	criteria_provided\x2c_single_submitter
SCN1A	.	2	166908446	1115.86	PASS	8.237e-06	121402	1482026	20	5	criteria_provided\x2c_single_submitter
SCN1A	.	2	166915155	743.48	PASS	8.237e-06	121404	1855361	13	5	criteria_provided\x2c_single_submitter
SCN1A	.	2	166930011	2953.46	PASS	8.236e-06	121412	2442333	1	5	criteria_provided\x2c_single_submitter
SCN1A	.	2	166930050	13205.8	PASS	3.295e-05	121412	2442606	0	5	criteria_provided\x2c_single_submitter
LOC101929680|SCN9A	rs121908910	2	167129241	2076.89	PASS	2.485e-05,8.284e-06	120712	1302978	1703	5	no_assertion_criteria_provided
LOC101929680|SCN9A	rs121908918	2	167141016	942.91	PASS	8.24e-06	121358	1441275	163	5	no_assertion_criteria_provided
SCN9A	rs121908920	2	167168083	17742	PASS	1.651e-05	121172	1992202	356	5	no_assertion_criteria_provided
SCN9A	.	2	167168238	30164.5	PASS	0.0001654	120890	2256269	1179	5	no_assertion_criteria_provided
ABCB11	rs72549397	2	169788931	853.56	PASS	1.657e-05	120680	910362	1811	5	no_assertion_criteria_provided
ABCB11	rs72549401	2	169826641	3717.7	PASS	8.273e-06	120876	1825437	1409	5	no_assertion_criteria_provided
LRP2	rs138269726	2	170068598	468896	PASS	0.001104	121412	2857246	0	5	no_assertion_criteria_provided
KLHL41	.	2	170366862	4142.92	PASS	8.236e-06	121412	2611129	3	5	no_assertion_criteria_provided
GAD1	rs121918345	2	171675136	7232.71	PASS	4.118e-05	121410	2465682	5	5	no_assertion_criteria_provided
DCAF17	.	2	172305176	1027.87	PASS	0.000669	107620	2194210	11018	4	criteria_provided\x2c_single_submitter
SLC25A12	rs121434396	2	172644147	3647.85	PASS	1.647e-05	121412	3327071	1	5	no_assertion_criteria_provided
CHRNA1	rs137852805	2	175618252	2849.86	PASS	8.236e-06	121412	1961506	0	5	no_assertion_criteria_provided
CHRNA1	.	2	175618322	4054.47	PASS	8.236e-06	121412	1953605	0	4	criteria_provided\x2c_single_submitter
CHRNA1	rs137852809	2	175618323	6745.48	PASS	8.236e-06,2.471e-05	121412	1953770	1	5	no_assertion_criteria_provided
CHRNA1	rs137852799	2	175618961	5980.86	PASS	1.647e-05,8.236e-06	121412	1941239	13	5	no_assertion_criteria_provided
CHN1	.	2	175742695	2346.54	PASS	8.275e-06	120852	1578893	1394	5	no_assertion_criteria_provided
PDE11A	rs76308115	2	178879181	444495	PASS	0.002957	121394	1773257	35	5	no_assertion_criteria_provided
LOC101927027|PRKRA	rs121434410	2	179300991	26229	PASS	0.0001483	121410	4300020	3	5	no_assertion_criteria_provided
PRKRA	.	2	179312280	2258.47	PASS	8.237e-06	121410	2646022	2	5	no_assertion_criteria_provided
DFNB59	rs118203989	2	179320828	8386.48	PASS	9.094e-05,1.653e-05	120962	1525125	936	5	no_assertion_criteria_provided
TTN|TTN-AS1	.	2	179393123	3230.05	PASS	2.483e-05	120808	1625466	1584	4	criteria_provided\x2c_single_submitter
TTN|TTN-AS1	.	2	179403522	2915.02	PASS	1.655e-05	120842	1674878	1461	4	criteria_provided\x2c_single_submitter
TTN|TTN-AS1	.	2	179404872	14036.4	PASS	3.309e-05	120888	1999556	1418	4	criteria_provided\x2c_single_submitter
TTN|TTN-AS1	.	2	179407168	1259.75	PASS	8.272e-06,8.272e-06	120896	1532851	1446	4	criteria_provided\x2c_single_submitter
TTN|TTN-AS1	.	2	179407450	4501.55	VQSRTrancheINDEL97.00to99.00	8.277e-06	120816	1603542	1524	5	criteria_provided\x2c_single_submitter
TTN|TTN-AS1	.	2	179408003	1598.55	PASS	8.274e-06	120864	1723313	1477	5	criteria_provided\x2c_single_submitter
TTN|TTN-AS1	.	2	179412245	401.56	PASS	8.277e-06	120816	1593367	1533	5	criteria_provided\x2c_single_submitter
TTN|TTN-AS1	rs148231754	2	179421975	2526.24	PASS	1.655e-05	120840	1986776	1511	5	criteria_provided\x2c_single_submitter
TTN|TTN-AS1	.	2	179428220	5396.67	VQSRTrancheSNP99.60to99.80	3.308e-05	120910	1741379	1417	5	criteria_provided\x2c_single_submitter
TTN|TTN-AS1	.	2	179428619	3134.01	PASS	1.656e-05	120802	1706470	1574	5	criteria_provided\x2c_single_submitter
TTN|TTN-AS1	.	2	179430143	3274.08	PASS	8.279e-06	120794	1817448	1621	4	criteria_provided\x2c_single_submitter
TTN|TTN-AS1	.	2	179431697	2107.02	PASS	8.278e-06	120808	2133865	1567	4	criteria_provided\x2c_single_submitter
TTN|TTN-AS1	.	2	179436019	12446.2	PASS	3.31e-05	120860	1844794	1478	4	criteria_provided\x2c_single_submitter
TTN|TTN-AS1	.	2	179440697	4089.08	PASS	8.276e-06	120836	1977416	1508	5	criteria_provided\x2c_single_submitter
TTN|TTN-AS1	.	2	179444429	2238.01	PASS	1.655e-05	120834	4551087	1532	4	no_assertion_criteria_provided
TTN|TTN-AS1	.	2	179444957	1365.56	PASS	8.283e-06	120726	1787676	1695	5	criteria_provided\x2c_single_submitter
TTN|TTN-AS1	.	2	179446377	284.56	PASS	8.274e-06	120858	1494849	1478	4	criteria_provided\x2c_single_submitter
TTN|TTN-AS1	.	2	179446813	26043.6	PASS	4.966e-05	120822	1683850	1556	4	criteria_provided\x2c_single_submitter
TTN|TTN-AS1	.	2	179453427	5038.22	PASS	8.276e-06	120836	1878211	1435	5	criteria_provided\x2c_single_submitter
TTN|TTN-AS1	.	2	179466380	4181.27	PASS	8.28e-06	120768	1557478	1600	5	criteria_provided\x2c_single_submitter
TTN|TTN-AS1	.	2	179469738	3957.56	PASS	8.275e-06	120848	1607766	1494	5	criteria_provided\x2c_single_submitter
TTN|TTN-AS1	.	2	179472983	355.58	PASS	8.288e-06	120652	1329921	1684	5	criteria_provided\x2c_single_submitter
TTN|TTN-AS1	.	2	179474816	1845.57	PASS	8.278e-06	120800	2114143	1537	5	criteria_provided\x2c_single_submitter
TTN|TTN-AS1	.	2	179476842	374.56	PASS	8.286e-06	120688	1876112	1616	5	criteria_provided\x2c_single_submitter
TTN|TTN-AS1	.	2	179477169	6181.8	PASS	3.312e-05	120774	2040209	1447	4	criteria_provided\x2c_single_submitter
TTN|TTN-AS1	.	2	179477294	1679.08	PASS	1.66e-05	120502	1883583	1696	5	criteria_provided\x2c_single_submitter
TTN|TTN-AS1	.	2	179481212	2050.55	PASS	8.274e-06	120864	3822837	1461	5	criteria_provided\x2c_single_submitter
TTN|TTN-AS1	.	2	179481235	2159.55	PASS	8.273e-06	120872	3825524	1442	5	criteria_provided\x2c_single_submitter
TTN|TTN-AS1	.	2	179485441	3195.09	PASS	8.28e-06,8.28e-06	120768	2509700	1641	4	criteria_provided\x2c_single_submitter
TTN	.	2	179487495	335.86	PASS	8.332e-06	120026	1072760	2275	4	criteria_provided\x2c_single_submitter
TTN	.	2	179576880	5114.33	PASS	3.311e-05	120818	1945958	1573	4	criteria_provided\x2c_single_submitter
TTN	.	2	179598224	3873.01	PASS	8.274e-06	120860	2004336	1488	5	criteria_provided\x2c_single_submitter
TTN	rs147879266	2	179602841	24588.5	PASS	0.0001324	120886	1639718	1476	5	no_assertion_criteria_provided
TTN	.	2	179639032	17441.1	PASS	4.942e-05	121412	1730508	1	4	criteria_provided\x2c_single_submitter
TTN|LOC101927055	.	2	179639882	2639.01	VQSRTrancheINDEL99.50to99.90	1.647e-05	121410	1951010	3	5	criteria_provided\x2c_single_submitter
TTN|LOC101927055	.	2	179640299	1196.92	PASS	8.237e-06,8.237e-06	121406	1970539	5	4	criteria_provided\x2c_single_submitter
TTN	.	2	179664563	640.47	PASS	8.237e-06	121408	1889766	2	4	criteria_provided\x2c_single_submitter
TTN	rs139517732	2	179667000	15354.7	PASS	4.942e-05	121412	2014051	2	5	no_assertion_criteria_provided
CERKL	.	2	182423332	3518.45	PASS	8.271e-06	120910	2252975	938	5	no_assertion_criteria_provided
CERKL	rs121909398	2	182423344	101182	PASS	0.000397,8.271e-06	120902	2254271	939	5	no_assertion_criteria_provided
COL3A1	.	2	189852817	146.47	VQSRTrancheSNP99.60to99.80	8.237e-06	121406	2405773	9	5	no_assertion_criteria_provided
COL3A1	.	2	189864296	457.47	VQSRTrancheSNP99.60to99.80	8.236e-06	121412	1770679	1	5	no_assertion_criteria_provided
COL3A1	.	2	189871078	5913.75	PASS	2.471e-05	121412	1862673	0	4	criteria_provided\x2c_single_submitter
COL5A2	.	2	189899832	4457.31	PASS	1.647e-05,8.236e-06	121412	2359781	6	4	no_assertion_criteria_provided
COL5A2	rs121912930	2	189907903	104.47	PASS	8.236e-06	121412	1768220	8	5	no_assertion_criteria_provided
SLC40A1	.	2	190428903	14911.9	PASS	7.413e-05,8.236e-06	121412	1605935	2	5	no_assertion_criteria_provided
SLC40A1	rs104893664	2	190428912	1897.39	PASS	2.471e-05	121412	1607200	2	5	no_assertion_criteria_provided
MSTN|C2orf88	rs1805086	2	190925077	7.92297e+06	PASS	0.031	121400	1824323	17	5	no_assertion_criteria_provided
HIBCH	.	2	191073618	288.47	PASS	8.237e-06	121410	1551997	13	5	no_assertion_criteria_provided
HIBCH	rs121918329	2	191155151	8103.74	PASS	5.766e-05	121408	2083533	11	5	no_assertion_criteria_provided
HIBCH	.	2	191161562	3741.76	PASS	1.647e-05	121410	2269559	6	5	no_assertion_criteria_provided
PGAP1	.	2	197777663	2495.85	VQSRTrancheINDEL95.00to96.00	8.237e-06	121404	2073509	11	5	no_assertion_criteria_provided
NDUFB3	.	2	201950249	36249.7	PASS	0.0001483	121412	2031798	825	5	no_assertion_criteria_provided
CASP10	rs121909776	2	202052521	22046.1	PASS	0.0001565	121412	2555763	8	5	no_assertion_criteria_provided
CASP10	rs17860403	2	202072837	5334.91	PASS	4.118e-05	121412	1621774	4	5	no_assertion_criteria_provided
CASP8	rs17860424	2	202141631	3528.39	PASS	1.647e-05	121412	1855237	1	5	no_assertion_criteria_provided
TMEM237	.	2	202490841	1878.52	PASS	2.484e-05	120788	1231493	1664	5	no_assertion_criteria_provided
TMEM237	.	2	202492798	264.65	PASS	8.285e-06	120704	1195312	1766	5	no_assertion_criteria_provided
BMPR2	rs137852754	2	203379626	36528.4	PASS	0.00014	121412	1774990	5	5	no_assertion_criteria_provided
BMPR2	rs137852752	2	203421084	19455.2	PASS	3.295e-05,8.236e-06	121412	1773915	0	5	no_assertion_criteria_provided
NDUFS1	.	2	206992622	78.47	VQSRTrancheSNP99.60to99.80	8.236e-06	121412	1824175	2	5	no_assertion_criteria_provided
NDUFS1	.	2	206994851	3005.47	PASS	8.236e-06	121412	2078882	1	5	no_assertion_criteria_provided
NDUFS1	rs149271416	2	207006705	11129.4	PASS	8.236e-06	121412	1882518	3	5	no_assertion_criteria_provided
LOC100507443|CRYGD	rs121909598	2	208986452	833.47	PASS	8.236e-06	121412	3156944	4	5	no_assertion_criteria_provided
CRYGC|LOC100507443	rs28931604	2	208992950	360123	PASS	0.001656	121412	2040693	0	5	no_assertion_criteria_provided
CRYGC|LOC100507443	.	2	208993049	7678.73	PASS	5.765e-05	121412	2020380	4	4	criteria_provided\x2c_single_submitter
LOC100507443|CRYGB	rs138707678	2	209010777	2.67892e+07	PASS	0.14	121412	3171440	3	5	no_assertion_criteria_provided
CPS1	.	2	211438062	41030.9	PASS	3.295e-05	121412	2238585	4	4	criteria_provided\x2c_single_submitter
CPS1	rs144230667	2	211465359	165042	PASS	0.0005272	121404	2369384	11	4	criteria_provided\x2c_single_submitter
CPS1	rs121912592	2	211465360	2818.86	VQSRTrancheSNP99.90to99.95	9.061e-05,8.237e-06	121402	2381738	13	5	no_assertion_criteria_provided
CPS1	.	2	211469902	1825.87	PASS	1.648e-05	121396	2158678	17	5	criteria_provided\x2c_single_submitter
CPS1	.	2	211476856	11668	PASS	1.647e-05,8.237e-06	121410	3276251	2	5	criteria_provided\x2c_single_submitter
BARD1	.	2	215595181	13335.3	VQSRTrancheINDEL97.00to99.00	8.237e-05	121410	2091250	6	5	criteria_provided\x2c_multiple_submitters\x2c_no_conflicts
BARD1	.	2	215595215	1391.85	PASS	8.237e-06	121410	2088280	8	5	criteria_provided\x2c_single_submitter
BARD1	.	2	215610566	12878.2	PASS	4.942e-05	121412	3674322	2	5	criteria_provided\x2c_multiple_submitters\x2c_no_conflicts
BARD1	.	2	215617196	3779	PASS	1.647e-05	121410	1951524	6	5	criteria_provided\x2c_multiple_submitters\x2c_no_conflicts
BARD1	.	2	215645865	2983.51	PASS	8.239e-06	121368	1713100	97	5	criteria_provided\x2c_single_submitter
BARD1	.	2	215645974	1350.87	VQSRTrancheINDEL99.00to99.50	1.648e-05	121396	1770286	33	5	criteria_provided\x2c_multiple_submitters\x2c_no_conflicts
BARD1	.	2	215646057	2624.47	PASS	8.237e-06	121408	1759228	8	5	criteria_provided\x2c_single_submitter
BARD1	.	2	215646150	1371.48	PASS	8.237e-06	121410	1756678	6	5	criteria_provided\x2c_single_submitter
BARD1	.	2	215657051	3821.86	PASS	8.238e-06	121382	1836847	23	5	criteria_provided\x2c_single_submitter
LOC101928103|ABCA12	rs726070	2	215813331	4.50415e+06	PASS	0.028	121410	1760458	2	5	no_assertion_criteria_provided
ABCA12	.	2	215843155	375.95	VQSRTrancheINDEL99.50to99.90	8.237e-06	121398	1883953	41	5	no_assertion_criteria_provided
ABCA12	rs28940568	2	215843554	3830	PASS	2.471e-05	121412	2442461	2	5	no_assertion_criteria_provided
ABCA12	rs28940269	2	215851290	10762.4	PASS	7.413e-05	121408	2269217	10	5	no_assertion_criteria_provided
ATIC	rs121434478	2	216209551	1617.85	PASS	1.647e-05	121412	2182783	1	5	no_assertion_criteria_provided
SMARCAL1	rs119473034	2	217279476	974.47	PASS	8.236e-06	121412	1970994	0	5	no_assertion_criteria_provided
SMARCAL1	rs119473038	2	217311786	2387.85	PASS	8.236e-06	121412	2235433	0	5	no_assertion_criteria_provided
SMARCAL1	rs119473037	2	217315650	756.47	PASS	8.236e-06	121412	1697847	3	5	no_assertion_criteria_provided
SMARCAL1	.	2	217340038	5804	PASS	2.471e-05	121412	2106730	0	5	no_assertion_criteria_provided
SMARCAL1	rs119473033	2	217342939	43929	PASS	0.0001153	121412	3306885	0	5	no_assertion_criteria_provided
AAMP|PNKD	rs121434513	2	219136133	166458	PASS	0.0007413,8.237e-06	121406	1882693	30	5	no_assertion_criteria_provided
ZNF142|BCS1L	rs121908575	2	219525843	4816.91	PASS	8.236e-06,8.236e-06	121412	1834733	1	5	no_assertion_criteria_provided
ZNF142|BCS1L	rs121908576	2	219525876	49050.5	PASS	0.0001894	121412	1836200	0	5	criteria_provided\x2c_single_submitter
ZNF142|BCS1L	rs28937590	2	219525942	134797	PASS	0.0003871	121412	1831443	0	5	criteria_provided\x2c_single_submitter
ZNF142|BCS1L	.	2	219526031	8580.45	PASS	3.295e-05	121392	1816755	20	4	criteria_provided\x2c_single_submitter
ZNF142|BCS1L	.	2	219526239	1602.86	PASS	8.236e-06	121412	1814988	1	4	no_assertion_criteria_provided
BCS1L	rs121908577	2	219526569	2356.39	PASS	2.471e-05	121412	1518459	2	5	no_assertion_criteria_provided
BCS1L	rs121908574	2	219527906	4731.39	PASS	2.471e-05	121412	2385881	0	5	no_assertion_criteria_provided
CYP27A1	.	2	219674423	12692.2	PASS	2.471e-05,8.236e-06	121412	2092144	2	5	no_assertion_criteria_provided
CYP27A1	.	2	219674424	2891	PASS	1.647e-05	121412	2091089	3	5	no_assertion_criteria_provided
CYP27A1	rs72551312	2	219674453	3647.76	PASS	2.471e-05	121412	2080914	2	5	no_assertion_criteria_provided
CYP27A1	.	2	219674454	6397.14	PASS	3.295e-05	121412	2079850	3	5	no_assertion_criteria_provided
CYP27A1	.	2	219674479	5181.75	PASS	4.942e-05	121412	2056177	10	5	no_assertion_criteria_provided
CYP27A1	rs72551314	2	219676973	8155.75	PASS	2.471e-05	121412	1961443	0	5	no_assertion_criteria_provided
CYP27A1	.	2	219677144	10917.8	PASS	2.471e-05	121412	2032032	0	5	no_assertion_criteria_provided
CYP27A1	rs72551316	2	219677373	2969.85	PASS	1.647e-05	121412	5813274	0	5	no_assertion_criteria_provided
CYP27A1	rs72551317	2	219677404	14474	PASS	1.647e-05	121412	5813093	0	5	no_assertion_criteria_provided
CYP27A1	rs72551318	2	219677436	18413.2	PASS	2.471e-05,8.236e-06	121412	5805357	0	5	no_assertion_criteria_provided
CYP27A1	.	2	219677446	553.47	PASS	8.236e-06	121412	5803939	0	5	no_assertion_criteria_provided
CYP27A1	.	2	219677646	8785.13	PASS	5.765e-05	121412	1856986	1	5	no_assertion_criteria_provided
CYP27A1	rs72551319	2	219677652	678.47	PASS	8.236e-06	121412	1856890	0	5	no_assertion_criteria_provided
CYP27A1	.	2	219677744	848.47	PASS	8.236e-06	121412	1781396	2	5	no_assertion_criteria_provided
CYP27A1	rs121908102	2	219677818	4621.2	PASS	3.295e-05	121400	1653870	39	5	no_assertion_criteria_provided
CYP27A1	rs121908096	2	219678909	23800.3	PASS	0.000173,8.236e-06	121412	2281249	4	5,5	no_assertion_criteria_provided,no_assertion_criteria_provided
CYP27A1	.	2	219678910	4826.76	PASS	2.471e-05	121412	2280750	4	5	no_assertion_criteria_provided
CYP27A1	.	2	219678911	28022.4	PASS	0.00014	121412	2280992	4	5	no_assertion_criteria_provided
CYP27A1	.	2	219679131	4515.99	PASS	2.471e-05	121412	2652369	0	5	no_assertion_criteria_provided
CYP27A1	rs121908099	2	219679132	16081.1	PASS	6.589e-05	121412	2652811	0	5	no_assertion_criteria_provided
CYP27A1	.	2	219679182	18958.4	PASS	4.942e-05	121412	2650723	0	5	no_assertion_criteria_provided
CYP27A1	.	2	219679186	5630.39	PASS	8.236e-06	121412	2650144	0	5	no_assertion_criteria_provided
CYP27A1	.	2	219679419	8367.41	PASS	7.413e-05	121412	2598391	16	5	no_assertion_criteria_provided
CYP27A1	rs121908098	2	219679424	1979.03	PASS	1.647e-05	121412	2595666	13	5	no_assertion_criteria_provided
CYP27A1	rs121908097	2	219679425	1867.02	PASS	1.647e-05	121412	2595031	8	5	no_assertion_criteria_provided
CYP27A1	rs72551322	2	219679439	19886.1	PASS	1.647e-05,1.647e-05,2.471e-05	121412	2594938	3	5,5	no_assertion_criteria_provided,no_assertion_criteria_provided
PRKAG3	rs138130157	2	219693284	4292.5	PASS	8.236e-05	121412	1365359	9	5	no_assertion_criteria_provided
WNT10A	rs147680216	2	219754966	148175	PASS	0.001715	121314	1891151	80	5	no_assertion_criteria_provided
NHEJ1	rs118204452	2	220022217	623.47	PASS	8.236e-06	121412	2265739	0	5	no_assertion_criteria_provided
NHEJ1	rs118204451	2	220022916	2301.47	PASS	8.236e-06	121412	2380521	0	5	no_assertion_criteria_provided
ABCB6	.	2	220083227	5204.43	PASS	0.0001157	120954	1000566	746	5	no_assertion_criteria_provided
STK16|TUBA4A	.	2	220115274	1365.85	PASS	8.236e-06	121412	2678841	3	5	no_assertion_criteria_provided
STK16|TUBA4A	.	2	220115463	5816.85	PASS	1.647e-05	121412	2668499	0	5	no_assertion_criteria_provided
DES	.	2	220283483	125.64	AC_Adj0_Filter	1.707e-05	117148	494203	3690	4	criteria_provided\x2c_single_submitter
DES	.	2	220284872	1400.85	PASS	1.647e-05	121412	2428396	0	5	criteria_provided\x2c_single_submitter
DES	.	2	220285060	556.47	PASS	8.236e-06	121412	2310267	2	4	criteria_provided\x2c_single_submitter
DES	.	2	220286065	1951	PASS	2.471e-05	121412	2032803	8	4	criteria_provided\x2c_single_submitter
DES	.	2	220286281	1512.02	PASS	2.471e-05	121410	1683215	21	4	criteria_provided\x2c_single_submitter
DES|LOC101928568	rs150974575	2	220288539	3050.99	PASS	1.647e-05	121412	3113090	0	4	criteria_provided\x2c_single_submitter
DES|LOC101928568	.	2	220290468	6487.36	PASS	4.12e-05	121348	1042281	171	5,5	criteria_provided\x2c_single_submitter,criteria_provided\x2c_single_submitter
GMPPA	.	2	220366625	1766.47	PASS	8.236e-06	121412	1524175	2	5	no_assertion_criteria_provided
OBSL1	.	2	220432785	54032.5	PASS	0.0001403	121194	1660437	1071	5	criteria_provided\x2c_single_submitter
OBSL1|INHA	.	2	220435004	398.61	PASS	8.289e-06	120638	1282230	1712	4	criteria_provided\x2c_single_submitter
MRPL44	rs143697995	2	224824538	74004.5	PASS	0.00028,4.942e-05	121412	2059428	2	5	no_assertion_criteria_provided
IRS1	rs104893642	2	227661632	3399.78	PASS	1.665e-05,8.326e-06	120108	1825017	765	5	no_assertion_criteria_provided
COL4A4	rs121912863	2	227872828	21684.1	PASS	0.0001406	120914	1543817	1013	5	no_assertion_criteria_provided
COL4A4	rs121912861	2	227886851	5104.96	PASS	1.655e-05	120828	7697991	1109	5	no_assertion_criteria_provided
COL4A4	rs2229813	2	227892720	3.28048e+07	PASS	0.461	120648	1505049	1405	4	criteria_provided\x2c_single_submitter
COL4A3|LOC654841	rs121912827	2	228153938	459.49	PASS	1.655e-05	120826	1604723	1107	5	no_assertion_criteria_provided
COL4A3|LOC654841	.	2	228168583	367.52	PASS	8.277e-06	120810	2038199	1143	4	criteria_provided\x2c_single_submitter
COL4A3|LOC654841	rs121912824	2	228172614	1321.97	PASS	8.276e-06	120828	1758665	1100	5	no_assertion_criteria_provided
SLC19A3	rs121917882	2	228566967	2604.92	PASS	8.236e-06,8.236e-06	121412	2019830	1	5	no_assertion_criteria_provided
ECEL1	.	2	233348908	1411.91	PASS	1.647e-05	121400	1745916	107	4	criteria_provided\x2c_single_submitter
PRSS56	rs74703359	2	233388180	1951.18	PASS	0.0004463	24648	88051	74044	5	no_assertion_criteria_provided
PRSS56	.	2	233388527	3976.14	PASS	0.0005123	15616	158457	81021	5	no_assertion_criteria_provided
CHRND|PRSS56	.	2	233389065	974.08	PASS	6.112e-05	16360	147992	80366	4	criteria_provided\x2c_single_submitter
CHRND|PRSS56	rs61744404	2	233390199	141985	PASS	0.037	17644	57170	79423	5	no_assertion_criteria_provided
CHRND	rs121909505	2	233392146	3004.01	PASS	1.647e-05	121412	2759962	10	5	no_assertion_criteria_provided
CHRND	rs121909509	2	233392148	4143.31	PASS	8.236e-06,8.236e-06	121412	2759556	10	5	no_assertion_criteria_provided
CHRND	rs121909506	2	233393011	927.47	PASS	8.236e-06	121412	2171764	1	5	no_assertion_criteria_provided
CHRNG	rs121912672	2	233404782	12676.4	PASS	8.236e-05	121412	2127275	6	5	no_assertion_criteria_provided
SAG	.	2	234237134	2654	PASS	1.654e-05	120916	2429303	1447	5	no_assertion_criteria_provided
SAG	.	2	234237188	46568.5	PASS	0.0001406	120918	2422388	1422	5	no_assertion_criteria_provided
SAG	.	2	234243675	23427.3	PASS	4.949e-05,4.949e-05	121246	1749824	687	5	no_assertion_criteria_provided
UGT1A5|UGT1A9|UGT1A3|UGT1A6|UGT1A4|UGT1A1|UGT1A8|UGT1A10|UGT1A7	rs72551341	2	234669457	14561.9	PASS	2.471e-05	121412	1878666	12	5	no_assertion_criteria_provided
COL6A3	rs182976977	2	238242176	167497	PASS	0.0009719,8.236e-06	121412	1807633	3	5	no_assertion_criteria_provided
COL6A3	.	2	238243370	179360	PASS	0.001203	121412	2558437	0	5	no_assertion_criteria_provided
COL6A3	.	2	238243533	15858.2	PASS	1.647e-05	121412	2545810	0	5	no_assertion_criteria_provided
COL6A3	.	2	238253159	6179.75	PASS	2.471e-05	121412	2478462	0	5	no_assertion_criteria_provided
COL6A3	rs116608946	2	238258801	34721.5	PASS	0.0001071	121412	4380810	9	4	criteria_provided\x2c_single_submitter
COL6A3	.	2	238287474	2604.92	PASS	3.295e-05	121412	2127409	0	4	criteria_provided\x2c_single_submitter
COL6A3	.	2	238303764	7169.3	PASS	7.413e-05	121410	1657957	20	5	criteria_provided\x2c_single_submitter
MLPH	rs119473031	2	238402172	1978.85	PASS	8.236e-06	121412	2686740	2	5	no_assertion_criteria_provided
NDUFA10	.	2	240964718	737.92	PASS	3.355e-05	29808	198827	68901	5	no_assertion_criteria_provided
KIF1A	.	2	241727608	8378.02	PASS	7.418e-05	121324	1420933	653	4	criteria_provided\x2c_single_submitter
AGXT	rs138584408	2	241808284	1407.33	PASS	2.478e-05	121050	1164914	614	5	no_assertion_criteria_provided
AGXT	.	2	241808310	4409.18	PASS	8.245e-06,2.473e-05,8.245e-06	121292	1518739	272	5	no_assertion_criteria_provided
AGXT	rs34116584	2	241808314	1.55282e+07	PASS	0.148,0.0004205,0.0001484	121272	1733352	323	0,5,255|2	no_assertion_criteria_provided,no_assertion_criteria_provided,no_assertion_criteria_provided|criteria_provided\x2c_single_submitter
AGXT	.	2	241808356	449.5	PASS	8.237e-06	121406	1784536	89	5	no_assertion_criteria_provided
AGXT	.	2	241808389	2102.5	PASS	1.648e-05	121396	1780730	130	5	no_assertion_criteria_provided
AGXT	.	2	241808397	20219.5	PASS	9.062e-05	121386	1779048	145	5	no_assertion_criteria_provided
AGXT	rs121908523	2	241808403	2343.08	PASS	1.648e-05	121390	1777606	140	5	no_assertion_criteria_provided
AGXT	.	2	241808407	652.51	PASS	8.237e-06	121400	1775643	133	5	no_assertion_criteria_provided
AGXT	.	2	241808588	4005.76	PASS	4.118e-05	121412	2584112	12	5	no_assertion_criteria_provided
AGXT	.	2	241808596	1096.47	PASS	8.236e-06	121412	2584558	9	5	no_assertion_criteria_provided
AGXT	rs121908522	2	241808666	1255.85	PASS	1.647e-05	121412	2582715	5	5	no_assertion_criteria_provided
AGXT	.	2	241808753	6526.34	PASS	3.295e-05,8.238e-06	121396	2242451	63	5	no_assertion_criteria_provided
AGXT	.	2	241808773	10383	PASS	7.419e-05,8.244e-06	121302	2207132	153	5	no_assertion_criteria_provided
AGXT	rs138025751	2	241808774	3224.03	PASS	3.298e-05,8.245e-06	121286	2203677	170	5	no_assertion_criteria_provided
AGXT	.	2	241810066	648.5	PASS	1.874e-05	106702	471804	12239	5	no_assertion_criteria_provided
AGXT	rs121908524	2	241810796	5727.61	PASS	5.8e-05	120698	834179	872	5	no_assertion_criteria_provided
AGXT	rs121908530	2	241810808	1745.52	PASS	1.656e-05	120774	870756	809	5	no_assertion_criteria_provided
AGXT	.	2	241810839	453.09	PASS	1.658e-05,8.289e-06	120638	827101	982	5	no_assertion_criteria_provided
AGXT	.	2	241812431	2091.86	PASS	8.237e-06	121410	2164879	11	5	no_assertion_criteria_provided
AGXT	.	2	241812442	1530.59	PASS	8.237e-06	121410	2162943	15	5	no_assertion_criteria_provided
AGXT	.	2	241813402	3124.01	PASS	8.236e-06	121412	2800907	19	5	no_assertion_criteria_provided
AGXT	.	2	241813445	3653.86	PASS	1.647e-05	121412	2801818	18	5	no_assertion_criteria_provided
AGXT	.	2	241813477	1215.48	PASS	8.236e-06	121412	2261094	55	5	no_assertion_criteria_provided
AGXT	rs121908526	2	241814542	11449	PASS	8.236e-05	121412	1807624	5	5	no_assertion_criteria_provided
AGXT	rs121908525	2	241814576	4852.39	PASS	3.295e-05	121412	1807209	6	5	no_assertion_criteria_provided
AGXT	.	2	241814602	744.47	PASS	8.236e-06	121412	1804041	11	5	no_assertion_criteria_provided
AGXT	.	2	241815390	2034	PASS	1.647e-05	121410	2012200	16	5	no_assertion_criteria_provided
AGXT	rs146525143	2	241815397	10657.1	PASS	4.118e-05	121408	2007400	16	5	no_assertion_criteria_provided
AGXT	.	2	241817510	4154.95	PASS	4.942e-05	121410	2033073	22	5	no_assertion_criteria_provided
D2HGDH	.	2	242690786	4125.05	PASS	1.647e-05,1.647e-05	121400	1808664	56	5	no_assertion_criteria_provided
GAL3ST2	.	2	242741273	1885.93	VQSRTrancheSNP99.60to99.80	1.649e-05	121318	1433998	299	4	criteria_provided\x2c_single_submitter
TRNT1	.	3	3186283	2180.47	PASS	8.24e-06	121366	1799123	41	5	no_assertion_criteria_provided
TRNT1	.	3	3188173	4514.77	PASS	1.647e-05	121412	1813873	4	5	no_assertion_criteria_provided
TRNT1	.	3	3189583	44476.4	PASS	0.0001318	121412	2233267	15	5	no_assertion_criteria_provided
CRBN	rs121918368	3	3192623	401.47	PASS	8.236e-06	121412	1677338	6	5	no_assertion_criteria_provided
SUMF1	rs137852847	3	4403907	2937.86	PASS	8.236e-06	121412	1967921	27	5	no_assertion_criteria_provided
SUMF1	rs137852846	3	4403908	828.47	PASS	8.236e-06	121412	1967462	32	5	no_assertion_criteria_provided
SSUH2|CAV3	rs28936686	3	8787374	24895.5	PASS	0.00014,4.118e-05	121412	1606429	3	5|1,4	no_assertion_criteria_provided|no_assertion_provided,criteria_provided\x2c_single_submitter
OGG1	rs104893751	3	9792107	206348	PASS	0.002051	121412	1698576	4	5	no_assertion_criteria_provided
JAGN1	.	3	9932465	83.4	PASS	8.249e-06	121222	1107657	329	5	criteria_provided\x2c_single_submitter
CRELD1	rs28941780	3	9979308	51197.6	PASS	0.0004698	121320	1502661	140	5	no_assertion_criteria_provided
FANCD2|FANCD2OS	rs121917786	3	10131999	1843.4	PASS	2.471e-05	121412	1704859	2	5	no_assertion_criteria_provided
VHL	.	3	10183685	2744.47	PASS	9.298e-05,8.453e-06	118304	516087	3255	0,5	no_assertion_criteria_provided,criteria_provided\x2c_single_submitter
VHL	.	3	10191492	1069.47	VQSRTrancheSNP99.60to99.80	8.236e-06	121412	1984171	0	5	no_assertion_criteria_provided
VHL	rs28940300	3	10191581	257.47	PASS	8.236e-06	121412	1988636	1	5	no_assertion_criteria_provided
SLC6A1	.	3	11067967	1982.47	PASS	8.236e-06	121412	2299386	0	5	no_assertion_criteria_provided
PPARG	rs72551362	3	12458335	900.47	PASS	8.237e-06	121408	1477046	8	5	no_assertion_criteria_provided
TSEN2	rs113994149	3	12558126	16575	PASS	0.0001647	121406	2630238	6	5	no_assertion_criteria_provided
RAF1	.	3	12626038	2572.85	PASS	8.236e-06	121412	2665622	0	5	no_assertion_criteria_provided
RAF1	.	3	12626146	3580.39	PASS	1.647e-05	121412	2671922	10	4	criteria_provided\x2c_single_submitter
RAF1	.	3	12645760	439.86	PASS	1.647e-05	121410	1937512	4	5	no_assertion_criteria_provided
WNT7A	rs104893832	3	13896274	1247.86	PASS	8.237e-06	121410	3286178	18	5	no_assertion_criteria_provided
TMEM43	.	3	14172412	1110.47	PASS	8.236e-06	121412	2434682	3	5	no_assertion_criteria_provided
TMEM43	.	3	14183242	17926.2	PASS	5.765e-05,8.236e-06	121412	1668461	6	4	criteria_provided\x2c_single_submitter
XPC	.	3	14190232	2892.16	PASS	8.262e-06,1.652e-05	121038	1626947	1267	5	criteria_provided\x2c_single_submitter
XPC	rs121965088	3	14199648	5457.17	PASS	1.65e-05	121188	2808833	994	5	no_assertion_criteria_provided
XPC	.	3	14199738	8291.15	PASS	8.247e-06	121252	2786054	733	5	criteria_provided\x2c_single_submitter
XPC	.	3	14208722	3612.75	PASS	4.137e-05	120850	1519398	1431	5	no_assertion_criteria_provided
COLQ	rs121908923	3	15495345	153.93	PASS	1.647e-05	121408	1429485	12	5	no_assertion_criteria_provided
COLQ	rs121908924	3	15499704	2252.85	PASS	8.236e-06	121412	3472941	0	5	no_assertion_criteria_provided
COLQ	rs121908922	3	15499803	529.47	PASS	8.236e-06	121412	3474137	0	5	no_assertion_criteria_provided
COLQ	rs104893735	3	15507944	535.48	PASS	8.236e-06	121412	1619383	39	5	no_assertion_criteria_provided
COLQ	rs104893733	3	15512120	5665.75	PASS	4.118e-05	121412	2807422	0	5	no_assertion_criteria_provided
COLQ	rs104893734	3	15516954	59.66	PASS	8.247e-06	121256	1281410	228	5	no_assertion_criteria_provided
BTD	rs119103232	3	15676986	15356.8	PASS	4.12e-05	121372	3615774	28	5	no_assertion_criteria_provided
BTD	rs146011150	3	15677014	128469	PASS	0.0003542	121412	3615391	0	5	no_assertion_criteria_provided
BTD	.	3	15677078	1526.47	VQSRTrancheINDEL95.00to96.00	8.236e-06	121412	3537521	0	4	criteria_provided\x2c_single_submitter
BTD	.	3	15677164	2160.47	PASS	8.236e-06	121412	3497627	0	5	no_assertion_criteria_provided
BTD	.	3	15683446	439.87	PASS	8.237e-06	121410	1508784	12	5	no_assertion_criteria_provided
BTD	.	3	15683548	3929.26	PASS	4.942e-05	121412	1653486	0	5	no_assertion_criteria_provided
BTD	.	3	15685832	2423.67	PASS	1.647e-05	121412	1372345	12	5	no_assertion_criteria_provided
BTD	.	3	15685878	1161.47	VQSRTrancheSNP99.60to99.80	8.236e-06	121412	1474913	8	5	no_assertion_criteria_provided
BTD	.	3	15685958	4105.91	PASS	8.236e-06	121412	1486126	2	5	no_assertion_criteria_provided
BTD	.	3	15685994	7095.38	PASS	2.471e-05	121412	1486823	2	5	no_assertion_criteria_provided
BTD	.	3	15686106	4323.86	PASS	1.647e-05	121412	1506588	3	5	no_assertion_criteria_provided
BTD	rs28934601	3	15686118	2725.41	PASS	1.647e-05	121412	1506559	3	5	no_assertion_criteria_provided
BTD	.	3	15686127	1654.86	PASS	1.647e-05	121412	1506987	3	5	no_assertion_criteria_provided
BTD	.	3	15686177	625.47	PASS	8.236e-06	121412	1508546	2	5	no_assertion_criteria_provided
BTD	rs35976361	3	15686243	901727	PASS	0.003962	121412	1537416	1	5	no_assertion_criteria_provided
BTD	.	3	15686409	14666.5	PASS	3.295e-05	121412	1523943	9	5	no_assertion_criteria_provided
BTD	.	3	15686469	10766.7	PASS	4.118e-05	121412	1544759	0	5	no_assertion_criteria_provided
BTD	.	3	15686568	95538.3	PASS	0.000173	121412	1588563	2	5	no_assertion_criteria_provided
BTD	.	3	15686577	4910.85	PASS	1.647e-05	121412	1585699	2	5	no_assertion_criteria_provided
BTD	.	3	15686601	6184	VQSRTrancheINDEL99.00to99.50	8.236e-06	121412	1585093	3	5	no_assertion_criteria_provided
BTD	.	3	15686612	6326.3	PASS	8.237e-06	121410	1585307	5	5	no_assertion_criteria_provided
BTD	.	3	15686616	6300	PASS	1.647e-05	121412	1585190	3	5	no_assertion_criteria_provided
BTD	.	3	15686715	1654.85	PASS	1.647e-05	121412	1644025	2	5	no_assertion_criteria_provided
BTD	rs146600671	3	15686732	2526.47	PASS	8.236e-06	121412	1644653	4	5	no_assertion_criteria_provided
BTD	.	3	15686746	2391.47	VQSRTrancheINDEL97.00to99.00	8.236e-06	121412	1644957	3	5	no_assertion_criteria_provided
BTD	rs181396238	3	15686795	12886.2	PASS	2.471e-05,1.647e-05	121412	1748114	0	5,5	no_assertion_criteria_provided,no_assertion_criteria_provided
BTD	.	3	15686818	1894.85	PASS	1.647e-05	121412	1746972	0	5	no_assertion_criteria_provided
BTD	.	3	15686826	2296.85	PASS	8.236e-06	121412	1746659	0	5	no_assertion_criteria_provided
BTD	rs104893692	3	15686829	9093.39	PASS	3.295e-05	121412	1746733	0	5	no_assertion_criteria_provided
BTD	.	3	15686853	1749.47	PASS	8.236e-06	121412	1744261	0	5	no_assertion_criteria_provided
BTD	.	3	15686894	9643.74	PASS	4.118e-05	121412	1735610	1	5	no_assertion_criteria_provided
BTD	rs80338686	3	15686975	20930.7	PASS	4.134e-05,6.614e-05	120962	1660604	578	5,5|5	criteria_provided\x2c_single_submitter,criteria_provided\x2c_single_submitter|no_assertion_criteria_provided
BTD	.	3	15686976	2544.05	PASS	8.267e-06	120956	1659295	602	5	no_assertion_criteria_provided
BTD	.	3	15686982	597.59	PASS	8.271e-06	120902	1655930	674	5	no_assertion_criteria_provided
SGOL1-AS1|SGOL1	.	3	20225453	27224.9	PASS	0.0001812	121408	1923682	7	5	no_assertion_criteria_provided
THRB	rs28933408	3	24164404	2023.91	PASS	8.236e-06,8.236e-06	121412	3690190	0	5	no_assertion_criteria_provided
THRB	rs121918695	3	24169187	2778.47	PASS	8.236e-06	121412	2138224	0	5	no_assertion_criteria_provided
NGLY1	.	3	25761670	1020.86	PASS	1.647e-05	121412	1824699	12	5	no_assertion_criteria_provided
NGLY1	.	3	25775415	1255.47	PASS	8.237e-06	121410	2205480	3	5	no_assertion_criteria_provided
NGLY1	.	3	25775422	58768.9	PASS	0.0001565,8.237e-06	121410	2206273	2	5	no_assertion_criteria_provided
TGFBR2	rs34833812	3	30713619	212970	PASS	0.001021	121412	2270924	2	5	no_assertion_criteria_provided
GPD1L	rs72552292	3	32180100	112746	PASS	0.000173	121412	2374743	1	5	no_assertion_criteria_provided
TMPPE|GLB1	rs72555371	3	33038799	2294.97	PASS	1.655e-05	120866	1842862	1044	5	no_assertion_criteria_provided
TMPPE|GLB1	rs72555368	3	33055784	1278.19	PASS	8.272e-06	120896	1633101	1031	5	no_assertion_criteria_provided
TMPPE|GLB1	.	3	33055804	678.55	PASS	8.273e-06	120878	1479716	1060	5	no_assertion_criteria_provided
TMPPE|GLB1	rs72555359	3	33058311	2804.96	PASS	8.272e-06	120884	2932829	1022	5	no_assertion_criteria_provided
TMPPE|GLB1	rs180869784	3	33060002	72338.1	PASS	0.0002482	120894	2048360	988	4	no_assertion_criteria_provided
TMPPE|GLB1	rs72555372	3	33087629	1636.95	PASS	1.653e-05	120988	1689381	866	5	no_assertion_criteria_provided
TMPPE|GLB1	rs72555362	3	33093471	5022.55	PASS	4.965e-05	120852	2570586	1041	5	no_assertion_criteria_provided
TMPPE|GLB1	.	3	33093480	6073.01	PASS	3.309e-05	120866	2569822	1029	4,0	criteria_provided\x2c_single_submitter,criteria_provided\x2c_single_submitter
TMPPE|GLB1	rs72555360	3	33099713	6194.02	PASS	3.311e-05	120800	1717367	1153	5	no_assertion_criteria_provided
TMPPE|GLB1	rs118203930	3	33114036	8285.94	PASS	7.441e-05	120954	1808815	936	5	no_assertion_criteria_provided
TMPPE|GLB1	.	3	33114078	2464.15	PASS	1.653e-05	120968	1813016	918	5	criteria_provided\x2c_single_submitter
TMPPE|GLB1	rs72555370	3	33114079	2737.59	PASS	3.307e-05	120970	1813070	917	5	no_assertion_criteria_provided
CRTAP	rs137853943	3	33156042	2214.73	PASS	4.483e-05	111528	508246	10572	5	criteria_provided\x2c_single_submitter
CRTAP	rs72659361	3	33171463	8911.75	PASS	3.295e-05	121412	3115530	2	5	no_assertion_criteria_provided
MLH1	rs63750760	3	37067242	15995.1	PASS	3.295e-05	121412	1486145	0	4	exp
MLH1	rs63750855	3	37070348	3399.91	VQSRTrancheINDEL97.00to99.00	8.236e-06	121412	3392478	0	5	exp
MLH1	.	3	37090464	2137.39	PASS	2.471e-05	121412	1979843	5	5	exp
PLCD1	.	3	38050599	17024.5	PASS	0.0001565	121412	1916146	15	5	no_assertion_criteria_provided
PLCD1	.	3	38051436	958.38	PASS	2.471e-05	121388	1274083	84	5	no_assertion_criteria_provided
PLCD1	.	3	38052933	13268.5	PASS	9.06e-05	121412	1545395	24	5	no_assertion_criteria_provided
MYD88	.	3	38182641	11480.7	PASS	0.0001071	121412	3853468	0	5	no_assertion_criteria_provided
ACVR2B	rs121434437	3	38518844	283048	PASS	0.001367	121410	1553189	13	5	no_assertion_criteria_provided
ACVR2B	rs121434438	3	38524764	5758.38	PASS	2.471e-05	121412	2542154	0	5	no_assertion_criteria_provided
SCN5A	rs41311117	3	38591853	525406	PASS	0.001904,2.516e-05,1.677e-05	119238	1742651	2231	5,3|0|2|2	no_assertion_criteria_provided,criteria_provided\x2c_multiple_submitters\x2c_no_conflicts|no_assertion_criteria_provided|criteria_provided\x2c_single_submitter|criteria_provided\x2c_single_submitter
SCN5A	.	3	38591972	1444.75	PASS	3.305e-05	121040	1631237	1171	4	no_assertion_criteria_provided
SCN5A	.	3	38591991	3633.84	PASS	6.611e-05	121018	1561190	1229	5	criteria_provided\x2c_single_submitter
SCN5A	.	3	38592051	1958.2	PASS	8.266e-06,8.266e-06	120982	1718161	1304	5	no_assertion_criteria_provided
SCN5A	.	3	38592060	1933	PASS	1.653e-05	120998	1739036	1278	5	no_assertion_criteria_provided
SCN5A	.	3	38592123	2374.53	PASS	8.259e-06	121080	1775425	1112	4	criteria_provided\x2c_single_submitter
SCN5A	.	3	38592162	16670.2	PASS	4.129e-05,2.477e-05	121092	1781021	1058	5,2	no_assertion_criteria_provided,no_assertion_criteria_provided
SCN5A	.	3	38592566	10837.4	PASS	3.295e-05	121412	2343589	0	5	criteria_provided\x2c_single_submitter
SCN5A	.	3	38592648	5165.13	PASS	8.236e-06,3.295e-05	121412	2338681	11	5	no_assertion_criteria_provided
SCN5A	.	3	38592678	2909.01	PASS	8.236e-06	121412	2338822	5	4	criteria_provided\x2c_single_submitter
SCN5A	.	3	38592771	4047.92	PASS	8.236e-06	121412	2343385	0	5	no_assertion_criteria_provided
SCN5A	.	3	38592836	1990.47	PASS	8.236e-06	121412	2343739	1	4	criteria_provided\x2c_single_submitter
SCN5A	.	3	38592968	1322.47	PASS	8.236e-06	121412	2342551	17	5	no_assertion_criteria_provided
SCN5A	.	3	38593010	2964.87	PASS	8.236e-06	121412	2334451	86	5	criteria_provided\x2c_single_submitter
SCN5A	.	3	38595794	6102.05	PASS	1.652e-05	121058	1814318	967	5	no_assertion_criteria_provided
SCN5A	.	3	38595829	1000.53	PASS	8.258e-06	121094	1824703	801	4	criteria_provided\x2c_single_submitter
SCN5A	.	3	38595835	7455.02	PASS	2.478e-05	121086	1825181	794	5	no_assertion_criteria_provided
SCN5A	.	3	38596010	3489.54	PASS	8.269e-06	120932	1824876	1182	5	no_assertion_criteria_provided
SCN5A	.	3	38597177	3538.85	PASS	8.236e-06	121412	1957215	0	4	criteria_provided\x2c_single_submitter
SCN5A	.	3	38597188	5160.75	PASS	2.471e-05	121412	1961762	0	5	no_assertion_criteria_provided
SCN5A	.	3	38598751	546.48	PASS	8.237e-06	121400	1878503	99	4	criteria_provided\x2c_single_submitter
SCN5A	.	3	38601813	15199.4	PASS	8.236e-05	121412	1491496	3	4	criteria_provided\x2c_single_submitter
SCN5A	.	3	38601871	570.47	PASS	8.236e-06	121412	1486054	7	5	no_assertion_criteria_provided
SCN5A	.	3	38601898	834.86	PASS	1.647e-05	121412	1439871	13	5	no_assertion_criteria_provided
SCN5A	.	3	38603943	666.58	PASS	8.259e-06	121080	1177985	1138	4	criteria_provided\x2c_single_submitter
SCN5A	.	3	38608013	27107.1	PASS	0.0001318	121412	2242948	9	5	no_assertion_criteria_provided
SCN5A	.	3	38608058	575.5	PASS	8.24e-06	121366	2237236	150	5	no_assertion_criteria_provided
SCN5A	.	3	38616870	686.18	PASS	3.296e-05	121352	994349	280	5	no_assertion_criteria_provided
SCN5A	.	3	38618259	1322.6	PASS	4.13e-05	121080	1033191	1098	4	criteria_provided\x2c_single_submitter
SCN5A	.	3	38620875	931.9	PASS	8.264e-06	121010	925974	1337	5	no_assertion_criteria_provided
SCN5A	.	3	38620877	157.65	PASS	8.264e-06	121014	953891	1326	5	no_assertion_criteria_provided
SCN5A	.	3	38627416	2316.85	PASS	8.236e-06	121412	1774673	5	5	no_assertion_criteria_provided
SCN5A	.	3	38627528	3107.63	PASS	1.648e-05	121372	1605855	114	5	no_assertion_criteria_provided
SCN5A	.	3	38628962	5121.59	PASS	7.429e-05	121154	1555802	984	5	no_assertion_criteria_provided
SCN5A	.	3	38639246	2448.2	PASS	1.653e-05	120976	1573519	1228	5	no_assertion_criteria_provided
SCN5A	.	3	38639332	7382.61	PASS	8.251e-06	121196	1579058	913	5	no_assertion_criteria_provided
SCN5A	.	3	38639411	9784.75	PASS	4.953e-05,8.255e-06	121138	1575285	996	5	no_assertion_criteria_provided
SCN5A	.	3	38639417	2976.97	PASS	1.651e-05	121132	1571242	975	5	no_assertion_criteria_provided
SCN5A	.	3	38640439	16688.3	PASS	4.119e-05,1.648e-05	121382	1653124	577	4,0	criteria_provided\x2c_single_submitter,criteria_provided\x2c_single_submitter
SCN5A	.	3	38640451	4719.18	PASS	3.296e-05	121370	1650119	638	5	no_assertion_criteria_provided
SCN5A	.	3	38640472	3994	PASS	4.121e-05	121320	1638125	779	5	no_assertion_criteria_provided
SCN5A	.	3	38640537	265.58	PASS	8.263e-06	121018	1394035	1252	5	no_assertion_criteria_provided
SCN5A	.	3	38645213	859.72	PASS	8.464e-06	118148	1352872	2920	5	criteria_provided\x2c_single_submitter
SCN5A	.	3	38645235	2672.01	PASS	8.34e-06	119910	1392240	1935	5	no_assertion_criteria_provided
SCN5A	.	3	38645376	611.54	PASS	8.265e-06	120992	1541365	1292	5	no_assertion_criteria_provided
SCN5A	.	3	38645381	3904.21	PASS	1.653e-05	120986	1564520	1300	5	no_assertion_criteria_provided
SCN5A	.	3	38645387	4459.66	PASS	1.653e-05	120994	1564775	1291	5	criteria_provided\x2c_single_submitter
SCN5A	.	3	38645388	4172.99	PASS	8.264e-06	121008	1564752	1279	5|5,5	no_assertion_criteria_provided|criteria_provided\x2c_single_submitter,criteria_provided\x2c_single_submitter
SCN5A	.	3	38645430	6608.31	PASS	4.958e-05	121010	1548446	1264	4	no_assertion_criteria_provided
SCN5A	.	3	38645441	8953.67	PASS	4.131e-05	121024	1542378	1245	4	criteria_provided\x2c_single_submitter
SCN5A	.	3	38645489	5763.75	PASS	1.653e-05	120960	1340654	1355	5	no_assertion_criteria_provided
SCN5A	.	3	38645505	521.07	PASS	1.654e-05	120936	1165500	1388	5	no_assertion_criteria_provided
SCN5A	.	3	38645509	481.1	PASS	1.654e-05	120928	1076155	1399	4	criteria_provided\x2c_single_submitter
SCN5A	rs45627438	3	38645516	3119.15	PASS	5.789e-05	120916	1006892	1410	5	no_assertion_criteria_provided
SCN5A	.	3	38647507	2241.05	PASS	8.263e-06	121016	1622863	1179	4	criteria_provided\x2c_single_submitter
SCN5A	.	3	38647533	2823.54	PASS	8.264e-06	121014	1623922	1223	5	criteria_provided\x2c_single_submitter
SCN5A	.	3	38647543	2787.99	PASS	1.653e-05	121002	1623859	1249	5	no_assertion_criteria_provided
SCN5A	.	3	38648166	1079.2	PASS	3.306e-05	120978	1271570	1316	5	criteria_provided\x2c_single_submitter
SCN5A	.	3	38648282	4081.67	PASS	1.653e-05	120982	1504371	1296	5	no_assertion_criteria_provided
SCN5A	.	3	38649681	2849.99	PASS	1.653e-05	120974	4098021	1257	5	no_assertion_criteria_provided
SCN5A	.	3	38649685	10793.2	PASS	5.786e-05	120974	4098156	1261	5	no_assertion_criteria_provided
SCN5A	.	3	38651261	941.96	PASS	8.256e-06	121122	1432908	785	5	no_assertion_criteria_provided
SCN5A	.	3	38651279	2149.57	PASS	3.301e-05	121176	1441186	603	5	no_assertion_criteria_provided
SCN5A	.	3	38651420	11637.9	PASS	5.77e-05	121314	1447327	177	5	no_assertion_criteria_provided
SCN5A	.	3	38651426	1000.49	PASS	8.243e-06	121312	1446824	184	5	no_assertion_criteria_provided
SCN5A	.	3	38655249	116.64	PASS	8.271e-06	120900	949788	812	5	no_assertion_criteria_provided
SCN5A	.	3	38655257	401.63	PASS	8.27e-06	120916	1011295	774	4	criteria_provided\x2c_single_submitter
SCN5A	.	3	38655260	2370.24	PASS	9.096e-05	120926	1030793	764	5	no_assertion_criteria_provided
SCN5A	.	3	38655263	318.27	PASS	1.654e-05	120926	1050108	758	5	no_assertion_criteria_provided
SCN5A	.	3	38655327	785.19	PASS	8.264e-06	121010	924948	690	4	no_assertion_criteria_provided
SCN5A	.	3	38662391	1575.21	PASS	3.308e-05	120930	1186289	1158	5	no_assertion_criteria_provided
SCN5A	.	3	38663937	6497.37	PASS	0.0001485	121252	1280893	882	5	no_assertion_criteria_provided
SCN5A	.	3	38671821	42616.1	PASS	0.0002561	121062	1987806	605	5	no_assertion_criteria_provided
SCN5A	.	3	38671867	18797.1	PASS	4.949e-05,8.248e-06	121238	1987968	284	5	no_assertion_criteria_provided
SCN5A	.	3	38674589	2464.66	PASS	2.483e-05	120836	1701885	1181	5	no_assertion_criteria_provided
SCN5A	.	3	38674641	2940.41	PASS	8.277e-06	120820	1562638	1493	5	no_assertion_criteria_provided
SCN5A	.	3	38674671	1447.77	PASS	3.31e-05	120842	1566696	1510	5	no_assertion_criteria_provided
SCN5A	.	3	38674696	9310.96	PASS	0.0001406	120888	1639315	1489	5	no_assertion_criteria_provided
SCN5A	.	3	38674795	3582.39	PASS	2.48e-05	120962	2180655	1362	5	no_assertion_criteria_provided
SCN10A	rs142173735	3	38753831	25811.9	PASS	1.647e-05,4.118e-05	121412	2142992	0	5	no_assertion_criteria_provided
SCN10A	rs138404783	3	38793804	33211.9	PASS	0.0001483	121412	1979344	9	5	no_assertion_criteria_provided
SCN11A	rs141686175	3	38913706	192717	PASS	0.0005271	121412	2484169	3	5	no_assertion_criteria_provided
SCN11A	rs138607170	3	38966945	4399.99	PASS	8.237e-06	121408	1551026	3	5	no_assertion_criteria_provided
XIRP1	.	3	39226442	17244.6	PASS	7.447e-05	120856	1770277	548	4	no_assertion_criteria_provided
SLC25A38	rs121918330	3	39433004	10194.3	PASS	1.647e-05	121412	4278724	1	5	no_assertion_criteria_provided
SLC25A38	rs121918331	3	39433447	2267.47	PASS	8.236e-06	121412	2480898	2	5	no_assertion_criteria_provided
KLHL40	.	3	42730521	4984.08	PASS	6.589e-05	121412	1647043	8	5	no_assertion_criteria_provided
POMGNT2	.	3	43121591	315.47	PASS	8.236e-06	121412	1669404	7	5	no_assertion_criteria_provided
ANO10	rs138000380	3	43474174	63593.4	PASS	0.000346	121398	2276363	19	5	no_assertion_criteria_provided
ANO10	.	3	43602711	2428.92	VQSRTrancheSNP99.60to99.80	8.236e-06,8.236e-06	121412	3288070	2	5	no_assertion_criteria_provided
ABHD5	rs104893676	3	43732503	10383.5	PASS	0.0001661	120418	1334955	901	5	no_assertion_criteria_provided
ABHD5	rs28939078	3	43759167	1301.47	PASS	8.236e-06	121412	2170329	2	5	no_assertion_criteria_provided
LARS2|LARS2-AS1	.	3	45537808	96479.7	PASS	0.0002553	121412	2727467	1	5	no_assertion_criteria_provided
LARS2	.	3	45557610	5393.52	PASS	8.236e-05	121412	1591503	6	5	no_assertion_criteria_provided
LZTFL1	.	3	45877083	2237.47	PASS	8.236e-06	121412	1813131	3	5	criteria_provided\x2c_single_submitter
FYCO1	.	3	46008620	4927.39	PASS	3.295e-05	121412	2014024	7	5	no_assertion_criteria_provided
LRRC2|TDGF1	rs121909501	3	46621476	31671.8	PASS	0.0001483	121412	2228476	0	5	no_assertion_criteria_provided
TMIE	rs28942097	3	46750654	1232.94	PASS	1.651e-05	121128	2168423	685	5	no_assertion_criteria_provided
TMIE	rs28941781	3	46750678	4962.54	PASS	2.476e-05	121146	2169467	671	5	no_assertion_criteria_provided
MYL3	.	3	46899961	713.47	PASS	8.236e-06	121412	2100242	12	4	criteria_provided\x2c_single_submitter
MYL3	.	3	46902193	1062	PASS	8.236e-06	121412	2220162	0	5	criteria_provided\x2c_single_submitter
MYL3	rs150634297	3	46902238	9777.13	PASS	3.295e-05	121412	2228344	1	4	no_assertion_criteria_provided
MYL3	.	3	46902279	2415.47	PASS	8.236e-06	121412	2229834	0	4	criteria_provided\x2c_single_submitter
MYL3	.	3	46902289	1508.47	PASS	8.236e-06	121412	2229848	0	4	criteria_provided\x2c_single_submitter
NBEAL2	.	3	47044240	891.3	PASS	8.487e-06	117824	585431	5101	5	no_assertion_criteria_provided
ATRIP|TREX1	.	3	48508394	2935.86	PASS	8.236e-06	121412	2140015	19	4	criteria_provided\x2c_single_submitter
ATRIP|TREX1	rs76642637	3	48508553	557.47	VQSRTrancheINDEL99.00to99.50	8.236e-06	121412	2141985	11	5	no_assertion_criteria_provided
ATRIP|TREX1	.	3	48508650	849.47	PASS	8.236e-06	121412	1787448	7	5	no_assertion_criteria_provided
ATRIP|TREX1	.	3	48508676	3995.47	PASS	8.236e-06	121412	1788064	5	5	no_assertion_criteria_provided
ATRIP|TREX1|SHISA5	rs79318303	3	48508912	13396.2	VQSRTrancheINDEL99.00to99.50	6.589e-05	121412	1774832	9	5	no_assertion_criteria_provided
ATRIP|TREX1|SHISA5	rs76224909	3	48508961	3248.01	PASS	1.647e-05	121412	1751729	15	5	no_assertion_criteria_provided
COL7A1	rs121912853	3	48604152	8543.98	PASS	1.647e-05,8.237e-06	121408	2178362	15	5	no_assertion_criteria_provided
COL7A1	rs121912852	3	48607737	2399.47	PASS	8.236e-06	121412	2694965	4	5	no_assertion_criteria_provided
COL7A1	rs121912855	3	48612651	9735.76	PASS	1.647e-05	121412	1690295	8	5	no_assertion_criteria_provided
COL7A1	rs121912849	3	48612669	2184.47	PASS	8.237e-06	121410	1688314	11	5	no_assertion_criteria_provided
COL7A1	rs121912838	3	48612861	339.63	PASS	8.331e-06	120038	1348808	2008	5	no_assertion_criteria_provided
COL7A1	rs121912843	3	48612908	264.64	PASS	8.263e-06	121026	1404528	808	5	no_assertion_criteria_provided
MIR711|COL7A1	rs121912845	3	48617734	6933.42	PASS	3.297e-05	121338	1465131	128	5	no_assertion_criteria_provided
COL7A1	rs121912856	3	48630971	18272.4	PASS	4.118e-05	121412	3057793	0	5	no_assertion_criteria_provided
SLC25A20	rs151340616	3	48900014	4533.85	PASS	1.647e-05	121412	2438097	0	5	no_assertion_criteria_provided
SLC25A20	.	3	48921567	11971.1	PASS	3.295e-05	121412	2290625	26	5	no_assertion_criteria_provided
SLC25A20	.	3	48936218	3066.99	PASS	3.388e-05,8.47e-06	118060	964799	3050	5	criteria_provided\x2c_single_submitter
MIR425|DALRD3|NDUFAF3|MIR191	rs121918136	3	49059579	191.08	PASS	8.269e-06	120932	1250480	834	5	no_assertion_criteria_provided
QARS|MIR6890	.	3	49137482	5674.44	PASS	8.236e-06	121412	2162751	0	5	no_assertion_criteria_provided
QARS	.	3	49141853	796.47	PASS	8.236e-06	121412	2528731	1	5	no_assertion_criteria_provided
QARS	.	3	49141888	10864.1	PASS	3.295e-05	121412	2500522	2	5	no_assertion_criteria_provided
LAMB2	.	3	49160649	79194.2	PASS	0.0002553	121412	2102560	6	5	no_assertion_criteria_provided
LAMB2	.	3	49162353	1698.86	PASS	8.236e-06	121412	1665586	8	5	no_assertion_criteria_provided
LAMB2	rs121912488	3	49168562	1268.5	PASS	8.25e-06	121216	1812442	244	5	no_assertion_criteria_provided
AMT	rs121964985	3	49455325	14536.9	PASS	7.413e-05	121410	1545567	4	5	no_assertion_criteria_provided
AMT	rs181134220	3	49455407	476.18	PASS	8.247e-06	121254	987779	259	5	no_assertion_criteria_provided
AMT	rs121964984	3	49456455	869.47	PASS	8.237e-06	121410	2089648	2	5	no_assertion_criteria_provided
AMT	.	3	49457648	4315.99	VQSRTrancheINDEL99.50to99.90	1.647e-05	121412	2545318	2	4	no_assertion_criteria_provided
NICN1|AMT	.	3	49459565	7270.41	PASS	1.647e-05	121410	1433578	6	4	no_assertion_criteria_provided
NICN1|AMT	.	3	49459578	17705.2	PASS	4.118e-05	121412	1437639	6	4	no_assertion_criteria_provided
NICN1|AMT	.	3	49459938	1652.05	PASS	2.5e-05	120012	641104	1714	4	no_assertion_criteria_provided
DAG1	rs189360006	3	49548187	15387.5	PASS	0.00014	121412	1974407	2	5	no_assertion_criteria_provided
DAG1	rs117209107	3	49568275	205128	PASS	0.001993	121412	1750760	3	5	no_assertion_criteria_provided
RNF123|GMPPB	.	3	49759280	10475.2	PASS	7.413e-05	121412	1842926	9	5	no_assertion_criteria_provided
GMPPB	.	3	49759489	53072.1	PASS	0.0002142	121410	1840147	40	5	no_assertion_criteria_provided
GMPPB	.	3	49761065	16312.3	PASS	0.0001154	121358	1604031	55	5	no_assertion_criteria_provided
GMPPB	rs142336618	3	49761081	109777	PASS	0.0008159	121340	1588521	83	5	no_assertion_criteria_provided
GNAT1	rs104893740	3	50230572	1563.47	PASS	8.236e-06	121412	2017657	11	5	no_assertion_criteria_provided
HYAL1	rs104893743	3	50339586	21712.9	PASS	0.0001483	121408	1972967	4	5	no_assertion_criteria_provided
ZMYND10|RASSF1	.	3	50379478	3339.91	PASS	8.236e-06	121412	2413177	1	5	no_assertion_criteria_provided
ZMYND10	.	3	50381182	2903.47	PASS	8.236e-06	121412	3234411	1	5	no_assertion_criteria_provided
ACY1|ABHD14A-ACY1	.	3	52020270	2769.79	PASS	8.237e-06	121406	1469445	26	5	no_assertion_criteria_provided
ACY1|ABHD14A-ACY1	rs121912700	3	52021009	230.49	PASS	8.236e-06	121412	1580315	26	5	no_assertion_criteria_provided
ACY1|ABHD14A-ACY1	rs121912699	3	52021204	32900.3	PASS	8.236e-05	121412	1913122	0	5	no_assertion_criteria_provided
ACY1|ABHD14A-ACY1	rs121912698	3	52022837	1.67258e+06	PASS	0.002611	121412	3163184	2	5	no_assertion_criteria_provided
ACY1|ABHD14A-ACY1	rs121912701	3	52023042	1.10904e+06	PASS	0.00397	121412	2941677	3	5	no_assertion_criteria_provided
GLYCTK	rs121909448	3	52327048	26020.4	PASS	0.0001565	121412	1598633	5	5	no_assertion_criteria_provided
BAP1	.	3	52436624	2706.47	PASS	8.236e-06	121412	2939225	0	5	no_assertion_criteria_provided
RFT1	.	3	53126518	938.04	PASS	8.239e-06	121374	1336300	74	5	no_assertion_criteria_provided
RFT1	.	3	53139759	10694.4	PASS	1.647e-05	121412	2006925	6	5,5	no_assertion_criteria_provided,no_assertion_criteria_provided
RFT1	.	3	53156392	8361.35	PASS	3.295e-05,8.236e-06	121412	1931980	0	5	no_assertion_criteria_provided
RFT1	rs118203913	3	53157807	3380	PASS	1.647e-05	121412	1849036	1	5	no_assertion_criteria_provided
PRKCD	.	3	53223985	3311.46	PASS	8.236e-06	121412	14674488	0	5	no_assertion_criteria_provided
CACNA1D	.	3	53707829	2618.46	PASS	8.236e-06	121412	2414234	1	5	no_assertion_criteria_provided
IL17RD	.	3	57140161	10719.8	PASS	0.0001153	121410	1498201	467	4	criteria_provided\x2c_single_submitter
HESX1	rs28936704	3	57232242	14496.1	PASS	9.885e-05	121394	1620355	21	5	no_assertion_criteria_provided
HESX1	rs28936703	3	57232274	4380.77	PASS	2.471e-05	121400	1639396	14	5	no_assertion_criteria_provided
HESX1	rs28936702	3	57232305	609.51	PASS	8.238e-06	121394	1636477	23	5	no_assertion_criteria_provided
HESX1	rs104893742	3	57232433	666.88	PASS	8.239e-06	121370	1645034	58	5	no_assertion_criteria_provided
HESX1	rs121909173	3	57233929	12525	PASS	3.295e-05	121412	2956235	0	5	no_assertion_criteria_provided
FLNB	rs80356520	3	58121853	5841.89	PASS	3.295e-05,5.765e-05	121412	1587245	5	5	no_assertion_criteria_provided
FLNB	rs121908898	3	58131770	745.85	PASS	8.236e-06	121412	2415113	4	5	no_assertion_criteria_provided
FLNB|LOC101929182	rs80356518	3	58148888	929.47	PASS	8.236e-06	121412	1878928	0	5	no_assertion_criteria_provided
PRICKLE2-AS1|PRICKLE2	.	3	64085449	4359.85	PASS	1.647e-05	121412	2669583	0	5	no_assertion_criteria_provided
PRICKLE2	rs139747674	3	64142981	109981	PASS	0.001071	121410	1847298	11	5	no_assertion_criteria_provided
PRICKLE2	.	3	64142995	784.86	PASS	8.236e-06	121412	1837907	5	5	no_assertion_criteria_provided
EOGT	.	3	69036618	1463.86	PASS	8.237e-06	121406	1808249	16	5	no_assertion_criteria_provided
LMOD3	.	3	69168305	4231.69	PASS	8.273e-06	120870	1767979	1387	5	no_assertion_criteria_provided
LMOD3	.	3	69168405	31476.9	PASS	8.273e-05	120878	1753524	1482	5	no_assertion_criteria_provided
LMOD3	.	3	69171399	396.02	PASS	8.277e-06	120812	1387019	1560	5	no_assertion_criteria_provided
MITF	rs104893747	3	70014031	16911.7	PASS	4.118e-05	121412	1943047	1	5	no_assertion_criteria_provided
PROK2	.	3	71830676	28609.4	PASS	0.0001071	121412	1974862	2	5	no_assertion_criteria_provided
PROK2	rs104893767	3	71834110	308	AC_Adj0_Filter	2.599e-05	38478	53500	60923	5	no_assertion_criteria_provided
ROBO2	.	3	77645881	2656.96	PASS	1.656e-05	120794	3629800	1161	5	no_assertion_criteria_provided
ROBO2	.	3	77671529	1589.02	PASS	8.274e-06,8.274e-06	120864	1552670	1019	5	no_assertion_criteria_provided
GBE1	.	3	81627150	5222.38	PASS	4.137e-05	120864	1511455	1515	5	no_assertion_criteria_provided
GBE1	rs137852893	3	81692140	874.58	PASS	1.658e-05	120628	1045741	1958	5	no_assertion_criteria_provided
GBE1	rs137852892	3	81695617	6052.78	PASS	2.483e-05	120806	1977582	1636	5	no_assertion_criteria_provided
GBE1	rs192044702	3	81698005	62047.4	PASS	0.0009362	120698	1266631	1797	5	criteria_provided\x2c_single_submitter
POU1F1	.	3	87309172	3969.01	PASS	2.471e-05	121412	1603920	5	5	no_assertion_criteria_provided
POU1F1	rs104893764	3	87309232	803.04	PASS	2.471e-05	121406	1521769	20	5	no_assertion_criteria_provided
POU1F1	rs104893758	3	87311248	1626.47	PASS	8.237e-06	121410	2898750	1	5	no_assertion_criteria_provided
POU1F1	rs104893765	3	87311310	3993.86	PASS	8.236e-06	121412	2899514	2	5	no_assertion_criteria_provided
POU1F1	rs104893754	3	87311311	1285.86	PASS	8.236e-06	121412	2899593	2	5	no_assertion_criteria_provided
POU1F1	rs104893756	3	87311353	2343.4	PASS	8.236e-06,8.236e-06	121412	2898999	3	5	no_assertion_criteria_provided
PROS1	rs121918472	3	93598150	672762	PASS	0.001977,1.647e-05	121412	1672456	11	5	no_assertion_criteria_provided
PROS1	.	3	93611869	7647.75	PASS	3.295e-05	121410	1867964	8	5	no_assertion_criteria_provided
PROS1	.	3	93617414	1749	PASS	8.236e-06,8.236e-06	121412	2733283	827	4	no_assertion_criteria_provided
PROS1	rs121918474	3	93624643	6425.89	PASS	3.295e-05	121396	1970012	385	5	no_assertion_criteria_provided
ARL6|LOC101929298	rs137854907	3	97503816	793.47	PASS	8.237e-06	121410	1720900	9	5	no_assertion_criteria_provided
ARL6|LOC101929298	.	3	97506846	2585.18	PASS	6.591e-05	121382	1816321	40	4	criteria_provided\x2c_single_submitter
ARL6|LOC101929298	rs104893678	3	97506848	171.47	PASS	8.238e-06	121382	1817256	40	5	no_assertion_criteria_provided
CPOX	rs28931603	3	98299553	75553.3	PASS	0.0004942	121412	1701906	3	5	no_assertion_criteria_provided
CPOX	rs121917868	3	98300318	12101.1	PASS	4.942e-05	121412	2039483	0	5	no_assertion_criteria_provided
TFG	.	3	100447603	24350.8	PASS	4.942e-05	121412	1911050	7	5	no_assertion_criteria_provided
IMPG2	rs111784356	3	100948418	889656	PASS	0.006063	121402	1790655	24	4	criteria_provided\x2c_single_submitter
IMPG2	.	3	100949961	35145.2	PASS	5.765e-05	121412	3814758	0	5	no_assertion_criteria_provided
IMPG2	.	3	100961664	7007.91	PASS	1.647e-05	121412	2116778	2	5	no_assertion_criteria_provided
IMPG2	.	3	100962459	5642.19	PASS	4.942e-05	121402	1704002	28	5	no_assertion_criteria_provided
IMPG2	.	3	101023111	1096.87	PASS	8.236e-06	121412	2034788	6	4	criteria_provided\x2c_single_submitter
IMPG2	.	3	101023121	19453.2	PASS	8.236e-05	121412	2033556	10	5	no_assertion_criteria_provided
POGLUT1	.	3	119187879	187.77	PASS	8.281e-06	120764	1040198	677	5	no_assertion_criteria_provided
POGLUT1	.	3	119205693	4991.85	PASS	8.236e-06	121412	2750137	0	5	no_assertion_criteria_provided
POGLUT1	.	3	119209396	746.47	PASS	8.236e-06	121412	2373650	5	5	no_assertion_criteria_provided
POGLUT1	.	3	119209435	1022.47	PASS	8.236e-06	121412	2375803	2	5	no_assertion_criteria_provided
HGD	rs143370662	3	120347229	8692.39	PASS	1.647e-05	121412	3138987	4	4	criteria_provided\x2c_single_submitter
HGD	.	3	120352070	13008.5	PASS	5.765e-05	121412	1718988	9	5	no_assertion_criteria_provided
HGD	rs120074173	3	120352080	54533.6	PASS	0.0001318	121412	1720909	10	5	no_assertion_criteria_provided
HGD	rs120074171	3	120357318	6544.22	PASS	2.471e-05	121412	3222500	4	5	no_assertion_criteria_provided
HGD	rs120074174	3	120360507	16259.4	PASS	7.413e-05	121412	2330727	1	5	no_assertion_criteria_provided
HGD	rs28942100	3	120363252	11207.1	PASS	3.295e-05	121412	2540536	5	5	no_assertion_criteria_provided
HGD	rs28941783	3	120365888	27649.8	PASS	0.0001235	121412	2696574	7	5	no_assertion_criteria_provided
HGD	.	3	120369690	15872.7	PASS	5.765e-05	121412	4068982	7	4	criteria_provided\x2c_single_submitter
HGD	.	3	120393748	38106.8	PASS	0.0001483	121410	2869765	6	5	no_assertion_criteria_provided
HGD	.	3	120394711	9480	PASS	2.471e-05	121412	3101195	5	5	no_assertion_criteria_provided
IQCB1	.	3	121491447	3315.47	PASS	8.236e-06	121412	3098582	2	5	no_assertion_criteria_provided
IQCB1	.	3	121491506	22968.9	PASS	2.471e-05,8.236e-06	121412	3098548	3	5	no_assertion_criteria_provided
IQCB1	.	3	121527824	18523.9	PASS	0.0001318	121404	1703034	18	5	no_assertion_criteria_provided
CASR	.	3	121975948	2725.85	PASS	1.647e-05	121412	1789800	1	4	criteria_provided\x2c_single_submitter
CASR	.	3	121976011	6669	PASS	8.236e-06	121412	1790427	0	4	criteria_provided\x2c_single_submitter
CASR	.	3	121994806	1769.47	PASS	8.236e-06	121412	1999447	14	5	criteria_provided\x2c_single_submitter
CASR	rs142704083	3	122003892	30535.3	PASS	0.0002224	121410	2608001	3	4	criteria_provided\x2c_single_submitter
CSTA	.	3	122044203	5932.7	PASS	8.236e-06	121412	2457212	3	5	no_assertion_criteria_provided
CSTA	.	3	122056392	50.88	VQSRTrancheSNP99.60to99.80	8.237e-06	121410	1997933	18	5	no_assertion_criteria_provided
CSTA	rs149474339	3	122060289	7972.89	PASS	9.06e-05	121412	2846685	6	5	no_assertion_criteria_provided
ADCY5	.	3	123051504	406.49	PASS	8.237e-06	121410	1306058	17	5	criteria_provided\x2c_single_submitter
MYLK	.	3	123444802	943.86	PASS	8.236e-06	121412	1730125	21	5	criteria_provided\x2c_single_submitter
UMPS	rs121917890	3	124454069	5289.77	PASS	4.118e-05	121412	1430255	9	5	no_assertion_criteria_provided
UMPS	rs121917891	3	124462773	10749	PASS	5.765e-05	121412	2056216	4	5	no_assertion_criteria_provided
UROC1	rs137852795	3	126216984	39835.4	PASS	7.413e-05	121412	4659474	3	5	no_assertion_criteria_provided
UROC1	rs137852796	3	126229555	3876.92	PASS	1.647e-05	121410	1557823	8	5	no_assertion_criteria_provided
ACAD9	.	3	128618293	4567.39	PASS	2.471e-05	121412	1838602	1	5	no_assertion_criteria_provided
ACAD9	rs115532916	3	128622922	3.83976e+06	PASS	0.018,4.118e-05	121412	2261869	1	2,5	criteria_provided\x2c_single_submitter,no_assertion_criteria_provided
ACAD9	.	3	128625063	2174.39	PASS	8.236e-06	121412	2897671	2	5	no_assertion_criteria_provided
LOC100132731|ACAD9	.	3	128628894	429.49	PASS	8.237e-06	121408	1673349	12	5	no_assertion_criteria_provided
GP9	rs28933377	3	128780749	5835.59	PASS	6.591e-05	121378	1426572	67	5	no_assertion_criteria_provided
GP9	rs5030764	3	128780764	61589.9	PASS	0.0006344	121382	1456935	55	5	no_assertion_criteria_provided
IFT122	.	3	129195306	10515	PASS	8.236e-06	121412	1957507	0	5	no_assertion_criteria_provided
RHO	rs104893770	3	129247709	8488.9	PASS	8.236e-06	121412	2018262	0	5	no_assertion_criteria_provided
RHO	rs104893791	3	129249805	20300.1	PASS	6.589e-05,8.236e-06	121412	1998770	0	5	no_assertion_criteria_provided
RHO	.	3	129249877	2059	PASS	1.647e-05	121410	1956939	7	5	no_assertion_criteria_provided
RHO	.	3	129251104	1122.09	PASS	1.647e-05	121412	2050662	1	5	criteria_provided\x2c_single_submitter
RHO	rs104893783	3	129251424	9124.5	PASS	4.118e-05	121412	2842984	2	5	no_assertion_criteria_provided
NPHP3|NPHP3-ACAD11	.	3	132400920	822.48	VQSRTrancheINDEL96.00to97.00	8.236e-06	121412	2079889	4	5	no_assertion_criteria_provided
NPHP3|NPHP3-ACAD11	rs119456963	3	132407701	2961.02	PASS	2.471e-05	121412	2266154	3	5	no_assertion_criteria_provided
NPHP3|NPHP3-ACAD11	.	3	132415642	2936.85	PASS	8.236e-06	121412	2610236	1	5	no_assertion_criteria_provided
NPHP3|NPHP3-ACAD11	rs119456961	3	132423185	4155.85	PASS	8.236e-06	121412	3708555	1	5	no_assertion_criteria_provided
TF	rs41295774	3	133476698	529624	PASS	0.002743	121412	1670718	0	5	no_assertion_criteria_provided
TF	rs121918680	3	133478150	1934.47	PASS	8.237e-06	121408	3218529	2	5	no_assertion_criteria_provided
TF	rs121918677	3	133496032	405595	PASS	0.002496,1.647e-05	121412	1721131	1	5	no_assertion_criteria_provided
PCCB	rs121964960	3	135980866	915.08	PASS	8.805e-06	113572	752073	6304	5	no_assertion_criteria_provided
PCCB	.	3	136002746	2840.99	PASS	2.471e-05	121412	2027089	1	4	criteria_provided\x2c_single_submitter
PCCB	.	3	136012626	18799.1	PASS	4.942e-05	121412	2657547	0	5	criteria_provided\x2c_single_submitter
PCCB	rs147379583	3	136019877	15122.8	PASS	8.236e-06,8.236e-06,6.589e-05	121412	2327307	2	4	criteria_provided\x2c_single_submitter
PCCB	.	3	136046000	1118.85	PASS	8.236e-06	121412	1774046	1	4	criteria_provided\x2c_single_submitter
PCCB	rs121964959	3	136046026	4741.92	PASS	1.647e-05	121408	1776932	11	5	no_assertion_criteria_provided
PCCB	rs111033542	3	136046081	2362	PASS	2.471e-05	121410	1769897	3	5	no_assertion_criteria_provided
PCCB	rs121964961	3	136046480	13598.4	PASS	4.942e-05	121412	2284408	5	5	no_assertion_criteria_provided
PCCB	rs186710233	3	136048782	4480.39	PASS	8.236e-06	121412	3012834	1	5	no_assertion_criteria_provided
PCCB	.	3	136048804	537.47	PASS	8.236e-06	121412	3012948	1	5	no_assertion_criteria_provided
FOXL2|FOXL2NB|C3orf72|LINC01391	rs28937885	3	138664793	95.76	VQSRTrancheSNP99.60to99.80	9.191e-06	108808	447047	11996	5	no_assertion_criteria_provided
MRPS22	rs119478059	3	139069025	10576.1	PASS	5.765e-05	121412	2061037	16	5	no_assertion_criteria_provided
PLOD2	rs121434461	3	145789203	1662.47	PASS	8.237e-06	121406	2654483	10	5	no_assertion_criteria_provided
AGTR1	.	3	148459198	10234.9	PASS	1.647e-05	121412	2259732	22	5	no_assertion_criteria_provided
GYG1	.	3	148712067	44533.6	PASS	0.0001565,8.236e-06	121412	2436666	1	5	no_assertion_criteria_provided
GYG1	.	3	148714193	6871.68	PASS	1.647e-05,1.647e-05	121412	2060896	3	5	no_assertion_criteria_provided
GYG1	rs143137713	3	148714249	219897	PASS	0.0009142	121412	2063888	5	5	no_assertion_criteria_provided
GYG1	.	3	148727064	112484	PASS	0.0004695	121410	2190396	13	5	no_assertion_criteria_provided
GYG1	.	3	148744637	3959.02	PASS	1.647e-05	121412	1651516	7	5	no_assertion_criteria_provided
HPS3	.	3	148863334	24722.7	PASS	9.06e-05	121412	2868646	5	5	no_assertion_criteria_provided
HPS3	rs121908316	3	148868411	7131.93	PASS	1.647e-05	121412	2567412	5	5	no_assertion_criteria_provided
HPS3|CP	.	3	148881627	1024.9	PASS	8.241e-06	121344	1566055	151	5	no_assertion_criteria_provided
CP	.	3	148896379	1619.87	PASS	1.647e-05	121404	1567374	22	5	no_assertion_criteria_provided
CP	rs145784949	3	148903153	78996.7	VQSRTrancheSNP99.80to99.90	0.0002224	121412	1996651	3	5	no_assertion_criteria_provided
CP	.	3	148904317	693.47	PASS	8.236e-06	121412	1727197	3	5	no_assertion_criteria_provided
CP	.	3	148928167	1130.47	PASS	8.236e-06	121412	2112764	14	5	no_assertion_criteria_provided
CP	.	3	148930403	19092.1	PASS	0.0001647	121412	2057866	14	5	no_assertion_criteria_provided
CLRN1	.	3	150645919	1005.86	PASS	1.647e-05	121408	1468238	10	4	criteria_provided\x2c_single_submitter
CLRN1	rs121908141	3	150659443	5486.45	PASS	1.647e-05,8.236e-06	121412	1807420	5	5	no_assertion_criteria_provided
CLRN1-AS1|CLRN1	rs111033258	3	150690352	65217.3	PASS	0.0002059	121412	1971099	0	5	criteria_provided\x2c_single_submitter
CLRN1-AS1|CLRN1	rs111033434	3	150690369	7496.99	PASS	8.236e-06	121412	1969388	0	4	criteria_provided\x2c_single_submitter
CLRN1-AS1|CLRN1	rs121908143	3	150690378	11869.9	PASS	3.295e-05	121412	1969810	0	5	no_assertion_criteria_provided
P2RY12|MED12L	rs121917886	3	151055841	3959.01	PASS	8.237e-06	121410	2274778	9	5	no_assertion_criteria_provided
P2RY12|MED12L	rs121917885	3	151055867	7564.18	PASS	2.471e-05	121412	2273150	11	5	no_assertion_criteria_provided
GFM1	rs119470019	3	158363475	3680.4	PASS	3.295e-05	121412	2120890	5	5	no_assertion_criteria_provided
GFM1	rs119470018	3	158364685	3157.39	PASS	2.471e-05	121412	1676855	2	5	no_assertion_criteria_provided
GFM1	rs139430866	3	158369943	5395.75	PASS	3.295e-05	121412	1926441	2	5	no_assertion_criteria_provided
IFT80	rs137853116	3	159986323	4339.98	PASS	4.119e-05	121400	1627316	51	5	no_assertion_criteria_provided
IFT80	rs138081429	3	160037636	52422.3	PASS	0.0001318	121406	1830033	8	4	no_assertion_criteria_provided
SI	rs79717168	3	164700803	87829.4	PASS	0.0009476	121360	1439123	57	5	no_assertion_criteria_provided
SI	rs121912611	3	164737520	5537.76	PASS	2.471e-05	121406	1951314	8	5	no_assertion_criteria_provided
SI	rs121912616	3	164739053	441069	PASS	0.001145	121408	2194998	11	5	no_assertion_criteria_provided
SI	rs121912615	3	164764786	210315	PASS	0.001879	121316	1592899	92	5	no_assertion_criteria_provided
BCHE	rs121918557	3	165547750	6832.44	PASS	5.769e-05	121340	1604308	93	5	no_assertion_criteria_provided
BCHE	rs104893684	3	165547818	30074.7	PASS	0.0003378	121358	1610323	89	5	no_assertion_criteria_provided
BCHE	rs28933389	3	165548010	124801	PASS	0.0003871	121410	1633510	3	5	no_assertion_criteria_provided
TERC	.	3	169482399	579.94	PASS	8.745e-06	114356	1183044	7306	5	no_assertion_criteria_provided
TERC	rs141686314	3	169482621	19318.1	PASS	0.0009951	110540	489379	11243	5	no_assertion_criteria_provided
TERC	.	3	169482812	7844.79	PASS	1.756e-05,1.756e-05	113902	1266373	7821	5	no_assertion_criteria_provided
TERC	.	3	169482814	1673.06	PASS	2.634e-05	113910	1260307	7831	5	no_assertion_criteria_provided
SLC7A14	rs79668755	3	170198680	267716	PASS	0.0009719,8.236e-06,8.236e-06	121412	2075683	0	5	no_assertion_criteria_provided
SLC7A14	rs2276717	3	170201230	431817	PASS	0.001903	121412	2026320	1	5	no_assertion_criteria_provided
SLC2A2	rs121909743	3	170723136	1257.47	PASS	8.237e-06	121410	2363444	3	5	no_assertion_criteria_provided
SLC2A2	rs121909741	3	170724960	7234.47	PASS	7.414e-05	121396	1750665	12	5	no_assertion_criteria_provided
PLD1	.	3	171362712	6182.9	PASS	3.295e-05	121412	2319439	1	4	criteria_provided\x2c_single_submitter
GHSR	.	3	172165495	45896.9	PASS	0.0001895	121376	1596322	27	5	no_assertion_criteria_provided
GHSR	rs121917883	3	172165593	3250.8	PASS	2.471e-05	121398	1573891	34	5	no_assertion_criteria_provided
SPATA16	rs137853118	3	172737276	98676.9	PASS	0.0002636	121412	2661380	0	5	no_assertion_criteria_provided
CCDC39	.	3	180337121	4376.41	VQSRTrancheINDEL97.00to99.00	2.106e-05	94958	821480	19909	5	no_assertion_criteria_provided
CCDC39	.	3	180377546	3079.27	VQSRTrancheINDEL95.00to96.00	1.656e-05	120758	1832189	1710	5	no_assertion_criteria_provided
CCDC39	.	3	180379648	4434.86	PASS	0.0001166	120070	768045	2332	5	no_assertion_criteria_provided
DNAJC19	.	3	180702478	2947.16	PASS	6.592e-05	121354	1104941	747	5	no_assertion_criteria_provided
SOX2-OT|SOX2	rs121918652	3	181430537	9193.78	PASS	7.452e-05	120780	894406	839	5	no_assertion_criteria_provided
SOX2-OT|SOX2	rs104893808	3	181430719	5740.61	PASS	5.769e-05	121342	1377882	72	5	no_assertion_criteria_provided
MCCC1	rs119103217	3	182733324	23460.4	PASS	2.471e-05	121412	5972358	15	5	no_assertion_criteria_provided
MCCC1	.	3	182756860	9897.13	PASS	4.118e-05	121412	2090687	0	4	criteria_provided\x2c_single_submitter
MCCC1	rs185741664	3	182775131	2478.94	PASS	4.119e-05	121402	1278950	34	5	criteria_provided\x2c_single_submitter
MCCC1	.	3	182788910	3600	PASS	1.647e-05	121412	1699219	1	5	criteria_provided\x2c_single_submitter
MCCC1	rs147741073	3	182810265	3452.85	PASS	8.236e-06	121412	1938743	3	5	criteria_provided\x2c_single_submitter
MCCC1	.	3	182810333	5803.1	PASS	4.942e-05	121412	1900766	5	5	criteria_provided\x2c_single_submitter
EIF2B5	rs28939717	3	183854475	11609.9	PASS	4.118e-05	121412	3669477	1	5	no_assertion_criteria_provided
EIF2B5	rs113994048	3	183854522	19270.3	PASS	4.942e-05	121412	3672248	1	5	criteria_provided\x2c_single_submitter
EIF2B5	rs113994053	3	183855724	1669.01	PASS	1.647e-05	121412	2550740	5	5	no_assertion_criteria_provided
EIF2B5	rs113994054	3	183855763	5256.77	PASS	2.471e-05	121412	2549810	1	5	no_assertion_criteria_provided
EIF2B5	rs113994061	3	183858287	11626	PASS	2.471e-05	121412	2013596	0	5	no_assertion_criteria_provided
EIF2B5	rs113994064	3	183858306	3059.47	PASS	8.236e-06	121412	2012645	1	5	no_assertion_criteria_provided
ALG3	rs119103236	3	183963079	3022.18	PASS	4.133e-05,8.266e-06	120984	1320035	1131	5	no_assertion_criteria_provided
ALG3|ECE2	.	3	183966564	2220.76	PASS	1.669e-05	119860	1293977	2761	5	no_assertion_criteria_provided
CLCN2	.	3	184071901	3543.03	PASS	2.471e-05	121392	1632459	91	5	no_assertion_criteria_provided
LIPH	.	3	185237074	25774	PASS	0.0001071	121412	2682501	0	5	no_assertion_criteria_provided
LIPH	.	3	185252648	2666.85	PASS	8.236e-06	121412	2744477	1	5	no_assertion_criteria_provided
KNG1	rs121918131	3	186445047	7158.44	PASS	1.647e-05	121410	1977835	7	5	no_assertion_criteria_provided
MASP1	.	3	186954083	10892.2	PASS	5.765e-05	121412	2867369	2	4	criteria_provided\x2c_single_submitter
CLDN16	rs104893731	3	190122557	4449.85	PASS	8.236e-06	121412	2857098	1	5	no_assertion_criteria_provided
CLDN16	rs104893720	3	190122568	1070.47	PASS	8.236e-06	121412	2856966	0	5	no_assertion_criteria_provided
CLDN16	rs104893729	3	190122576	22508.3	PASS	5.765e-05	121412	2857526	0	5	no_assertion_criteria_provided
CLDN16	rs104893721	3	190126225	7366.85	PASS	8.236e-06	121412	2187007	0	5	no_assertion_criteria_provided
OPA1|OPA1-AS1	rs138350727	3	193343942	8349.73	PASS	4.118e-05,8.236e-06	121412	1893771	0	5	no_assertion_criteria_provided
OPA1	.	3	193349409	561.48	PASS	8.238e-06	121390	2485185	20	5	criteria_provided\x2c_single_submitter
PCYT1A	.	3	195975116	6262.94	PASS	1.647e-05	121412	2065575	1	5	no_assertion_criteria_provided
PDE6B|RP11-1191J2.2	rs121918579	4	647908	6172.78	PASS	4.118e-05	121406	1723624	42	5	criteria_provided\x2c_single_submitter
PDE6B	rs121918580	4	654379	3536.14	PASS	1.648e-05,8.238e-06	121394	1869796	46	5	no_assertion_criteria_provided
PDE6B|LOC101928494	.	4	658734	9406.41	PASS	8.237e-05	121404	2591191	153	5	criteria_provided\x2c_single_submitter
IDUA	rs121965021	4	997206	105.11	AC_Adj0_Filter	2.167e-05	92298	245549	24919	5	no_assertion_criteria_provided
IDUA	rs121965025	4	998080	89230.3	PASS	1.648e-05,0.0004532	121350	2099837	176	5	no_assertion_criteria_provided
UVSSA	.	4	1341973	2540.86	PASS	1.647e-05	121412	2255033	20	5	no_assertion_criteria_provided
UVSSA	.	4	1343580	1179.9	PASS	1.648e-05	121342	1492502	98	5	no_assertion_criteria_provided
FGFR3	.	4	1806111	3757.48	PASS	8.237e-06	121406	3548603	45	5	no_assertion_criteria_provided
FGFR3	rs121913112	4	1807288	7882.57	PASS	4.943e-05	121392	2009583	115	5	no_assertion_criteria_provided
FGFR3	rs80053154	4	1807363	1476.88	PASS	8.238e-06	121384	2015772	84	5	no_assertion_criteria_provided
DOK7	rs118203994	4	3487272	3227.04	PASS	2.472e-05	121354	1647597	152	5	no_assertion_criteria_provided
DOK7	rs118203995	4	3487334	1805.42	PASS	8.244e-06,1.649e-05	121304	1506844	309	5	no_assertion_criteria_provided
DOK7	.	4	3494833	20301.1	PASS	0.0004116	119062	792390	3345	5	criteria_provided\x2c_single_submitter
DOK7	.	4	3495085	1349.89	VQSRTrancheINDEL99.00to99.50	5.103e-05	117580	737668	4428	5	no_assertion_criteria_provided
MSX1	rs104893854	4	4862084	5112.15	PASS	0.0001369,8.557e-06	116862	1204071	4591	5	no_assertion_criteria_provided
EVC2	.	4	5570316	3571.91	VQSRTrancheINDEL95.00to96.00	8.239e-06	121378	1423670	55	5	criteria_provided\x2c_single_submitter
EVC2	rs137852927	4	5577974	17524.2	PASS	8.236e-05	121412	2164728	0	5	no_assertion_criteria_provided
EVC2	rs137852928	4	5586559	33459.4	PASS	0.0001647,8.236e-06	121412	1726208	1	5	no_assertion_criteria_provided
EVC2	rs146538906	4	5620258	891.47	PASS	8.236e-06	121412	1722794	0	5	no_assertion_criteria_provided
EVC2	.	4	5624502	950.47	PASS	8.237e-06	121410	1638732	7	5	criteria_provided\x2c_single_submitter
EVC2	rs137852925	4	5630317	1608.47	PASS	8.236e-06	121412	2275152	0	5	no_assertion_criteria_provided
EVC2	rs137852924	4	5642516	3025.41	PASS	3.295e-05	121412	3311316	3	5	no_assertion_criteria_provided
EVC	.	4	5743510	512.01	VQSRTrancheSNP99.60to99.80	1.648e-05	121386	3258031	44	4	criteria_provided\x2c_single_submitter
EVC	rs121908425	4	5749953	9051.08	PASS	1.647e-05,1.647e-05	121412	3996963	0	5	no_assertion_criteria_provided
EVC	rs121908424	4	5810001	6674.39	PASS	2.471e-05	121412	1589760	1	5	no_assertion_criteria_provided
WFS1	rs71530923	4	6279306	6738.05	PASS	5.862e-05	119416	654731	2521	5	criteria_provided\x2c_single_submitter
WFS1	rs104893880	4	6293688	39.56	AC_Adj0_Filter	8.26e-06	121072	1491720	544	5	no_assertion_criteria_provided
WFS1	rs28937892	4	6303033	9680.61	PASS	4.942e-05	121412	4608598	15	5	no_assertion_criteria_provided
WFS1	.	4	6303194	128846	PASS	0.000486,8.237e-06	121410	4605872	8	4	criteria_provided\x2c_single_submitter
WFS1	rs146670741	4	6303408	46616.7	PASS	3.295e-05	121412	2016841	4	4	criteria_provided\x2c_single_submitter
WFS1	rs28937890	4	6303693	1174.16	PASS	2.472e-05	121350	1676236	498	5	no_assertion_criteria_provided
WFS1	rs28937895	4	6304014	657.51	PASS	8.242e-06	121324	2527453	211	5	no_assertion_criteria_provided
WFS1	rs121912618	4	6304098	1889.89	PASS	1.648e-05	121368	2006567	156	5	no_assertion_criteria_provided
SLC2A9	rs121908323	4	9889247	89.22	PASS	8.35e-06	119760	560562	1570	5	no_assertion_criteria_provided
SLC2A9	rs121908321	4	9892311	28583	PASS	0.0001647,1.647e-05	121410	1894259	5	5	no_assertion_criteria_provided
SLC2A9	rs121908322	4	9982305	8077.14	PASS	4.942e-05	121412	3084730	1	5	no_assertion_criteria_provided
RAB28	.	4	13383201	3009.32	PASS	8.237e-06,8.237e-06	121408	1810844	24	5	no_assertion_criteria_provided
CC2D2A	.	4	15504502	3057.26	PASS	4.967e-05	120788	1420427	1558	5	criteria_provided\x2c_single_submitter
CC2D2A	.	4	15511840	6620.71	PASS	1.656e-05	120774	1762161	1654	4	no_assertion_criteria_provided
CC2D2A	.	4	15517628	4840.74	PASS	6.635e-05	120574	689564	1842	5	criteria_provided\x2c_single_submitter
CC2D2A	.	4	15529257	267.64	VQSRTrancheINDEL95.00to96.00	8.277e-06	120820	1034569	1608	4	no_assertion_criteria_provided
CC2D2A	.	4	15559074	1079.33	PASS	1.656e-05	120754	1231883	1715	4	no_assertion_criteria_provided
CC2D2A	rs118204053	4	15560806	2243.92	AC_Adj0_Filter	1.87e-05	106966	675644	12179	5	no_assertion_criteria_provided
CC2D2A	.	4	15569298	15727.6	PASS	0.0002815	120782	1257553	1647	4	no_assertion_criteria_provided
CC2D2A	.	4	15569352	5014.82	PASS	4.138e-05	120826	1515643	1543	4	no_assertion_criteria_provided
CC2D2A	.	4	15569358	2007.44	PASS	5.793e-05	120832	1516444	1542	5	no_assertion_criteria_provided
CC2D2A	.	4	15572069	1598.84	PASS	8.276e-06	120828	1201943	1615	4	no_assertion_criteria_provided
CC2D2A	.	4	15581590	14780.1	PASS	6.623e-05	120800	1797690	1631	4	no_assertion_criteria_provided
CC2D2A	.	4	15589551	4957.2	PASS	5.792e-05	120864	1378004	1530	4	no_assertion_criteria_provided
CC2D2A	.	4	15597777	2435.36	AC_Adj0_Filter	2.261e-05	88472	394659	26080	4	criteria_provided\x2c_single_submitter
PROM1	rs140872693	4	16026841	101947	PASS	0.0001572	120828	2772099	1511	4	criteria_provided\x2c_single_submitter
SOD3	rs1799895	4	24801834	115644	PASS	0.021	19356	51367	77751	5	no_assertion_criteria_provided
SEPSECS	rs145703544	4	25125593	4533.3	PASS	8.236e-06,8.236e-06	121412	2083746	3	5	no_assertion_criteria_provided
SEPSECS	.	4	25153671	1559.86	PASS	8.238e-06	121384	1946718	32	5	no_assertion_criteria_provided
SLC34A2	rs137853142	4	25665889	2383.4	PASS	8.236e-06,8.236e-06	121412	3232269	0	5	no_assertion_criteria_provided
WDR19	.	4	39201096	2624.56	PASS	8.279e-06	120784	1537675	1669	5	no_assertion_criteria_provided
WDR19	.	4	39219723	12049.2	PASS	8.277e-06	120818	3657078	1605	5	no_assertion_criteria_provided
WDR19	.	4	39254813	3703.54	PASS	8.278e-06	120804	1769972	1624	4	criteria_provided\x2c_single_submitter
WDR19	.	4	39269660	510.17	PASS	3.31e-05,1.655e-05	120854	930709	1560	5	no_assertion_criteria_provided
WDR19	rs79436363	4	39274649	6113.79	PASS	7.438e-05	120998	1016451	1264	5	no_assertion_criteria_provided
WDR19	.	4	39274682	2846.68	PASS	2.48e-05	120976	908302	1243	5	no_assertion_criteria_provided
WDR19	.	4	39276565	1523.62	PASS	1.655e-05	120834	1864143	1566	5	no_assertion_criteria_provided
LIAS	rs144133667	4	39471647	1129.48	PASS	8.236e-06	121412	1680394	8	5	no_assertion_criteria_provided
GRXCR1	.	4	42964936	23013.6	PASS	9.103e-05	120840	6368621	1110	5	no_assertion_criteria_provided
GRXCR1	.	4	42965170	189008	PASS	0.0004139	120816	9430823	1119	5	no_assertion_criteria_provided
CNGA1|LOC101927157	.	4	47938878	2370.49	PASS	8.238e-06	121382	1880849	74	4	no_assertion_criteria_provided
CNGA1|LOC101927157	.	4	47939522	1317.53	PASS	8.277e-06	120820	1792679	1137	4	no_assertion_criteria_provided
CNGA1|LOC101927157	rs62625014	4	47939552	266924	PASS	0.001026,2.483e-05	120826	1800362	1129	5	no_assertion_criteria_provided
CNGA1|LOC101927157	.	4	47939672	4870.17	PASS	2.483e-05	120812	1791689	1158	4	no_assertion_criteria_provided
CNGA1|LOC101927157	.	4	47953414	1216.96	PASS	1.655e-05	120816	2129876	1132	4	no_assertion_criteria_provided
SGCB	rs150518260	4	52895932	49286	PASS	0.0002306	121412	2104508	2	5	criteria_provided\x2c_single_submitter
SGCB	rs104893871	4	52895974	4804.99	PASS	8.236e-06	121412	2103219	5	5	no_assertion_criteria_provided
SRD5A3|SRD5A3-AS1	.	4	56233795	2716.47	PASS	8.236e-06	121412	2719734	3	5	criteria_provided\x2c_single_submitter
TMEM165	.	4	56277949	595.47	PASS	8.236e-06	121412	1966846	0	5	no_assertion_criteria_provided
SRP72	.	4	57342846	1972.39	PASS	3.295e-05	121392	2129772	17	5	no_assertion_criteria_provided
GNRHR	rs28933074	4	68606334	3661.47	PASS	8.236e-06	121412	3943916	4	5	no_assertion_criteria_provided
GNRHR	.	4	68606379	11702.4	PASS	1.647e-05	121412	3945269	2	5	no_assertion_criteria_provided
GNRHR	rs104893837	4	68606400	1.02166e+06	PASS	0.002034	121412	3991681	4	5	no_assertion_criteria_provided
GNRHR	rs104893842	4	68619638	16630	PASS	0.000173	121412	1669981	4	5	no_assertion_criteria_provided
GNRHR	rs104893838	4	68619668	2073.3	PASS	8.236e-06,8.236e-06	121412	1675046	5	5	no_assertion_criteria_provided
GNRHR	rs104893844	4	68619786	12582.7	PASS	3.295e-05	121412	1680475	2	5	no_assertion_criteria_provided
GNRHR	.	4	68619960	11348	PASS	4.943e-05	121390	1678080	23	5	no_assertion_criteria_provided
GNRHR	rs104893843	4	68620024	45175.9	PASS	0.0001732	121254	1664119	210	5	no_assertion_criteria_provided
ENAM	rs121908109	4	71497599	16584.4	PASS	2.471e-05	121412	5535271	6	5	no_assertion_criteria_provided
ALB	rs77408163	4	74270124	2307.86	PASS	1.647e-05	121412	2214525	4	5	no_assertion_criteria_provided
ALB	rs79228041	4	74285351	4600.75	PASS	8.237e-06	121410	3202285	3	5	no_assertion_criteria_provided
AFP	rs121912685	4	74308073	3133.4	PASS	8.236e-06	121412	1675108	6	5	no_assertion_criteria_provided
C4orf26	rs146645381	4	76489574	8078.99	PASS	1.647e-05	121412	2080883	0	5	no_assertion_criteria_provided
SCARB2	.	4	77089553	1180.47	PASS	8.236e-06	121412	2927680	1	5	no_assertion_criteria_provided
SCARB2	.	4	77102169	5557.77	PASS	3.295e-05	121402	2132171	20	5	criteria_provided\x2c_single_submitter
FRAS1	.	4	79173606	16547	PASS	5.791e-05	120876	2004790	1462	5	criteria_provided\x2c_single_submitter
COQ2	rs121918230	4	84191035	1038.57	PASS	8.279e-06	120784	2547245	1625	5	no_assertion_criteria_provided
COQ2	rs121918232	4	84194658	34020.7	PASS	0.0001656	120794	2495969	1618	5	no_assertion_criteria_provided
COQ2	rs121918231	4	84194751	1914.55	PASS	8.279e-06	120792	2498142	1636	5	no_assertion_criteria_provided
COQ2	rs121918233	4	84200234	1631.59	PASS	3.317e-05	120594	752397	1834	5	no_assertion_criteria_provided
FAM175A	.	4	84383745	75502.8	PASS	9.06e-05	121410	2999754	4	5	criteria_provided\x2c_single_submitter
FAM175A	rs137876115	4	84391468	185855	PASS	0.0004612,4.942e-05,8.236e-06	121412	1615530	18	5,0	criteria_provided\x2c_single_submitter,criteria_provided\x2c_single_submitter
DSPP	rs36094464	4	88533540	1.28109e+07	PASS	0.09	120866	2386937	1018	5	no_assertion_criteria_provided
DMP1	rs104893834	4	88577645	9386.99	PASS	8.236e-06	121412	3725216	2	5	no_assertion_criteria_provided
DMP1	.	4	88578183	3989.47	VQSRTrancheSNP99.60to99.80	8.239e-06	121374	1858179	50	5	no_assertion_criteria_provided
SNCA	.	4	90749307	10683.4	PASS	3.295e-05	121412	2660270	5	5	no_assertion_criteria_provided
MTTP	.	4	100529984	4632.75	PASS	2.471e-05	121412	2312953	3	5	no_assertion_criteria_provided
MTTP	rs146064714	4	100543913	30609.3	PASS	6.589e-05	121412	2616981	0	5	no_assertion_criteria_provided
BANK1	rs10516487	4	102751076	5.75621e+07	PASS	0.255,8.237e-06	121406	3105731	10	5	no_assertion_criteria_provided
CENPE	rs141488085	4	104068584	86307.2	PASS	0.0002306	121400	1961453	12	5	no_assertion_criteria_provided
CENPE	rs144716013	4	104079848	121475	PASS	0.000346,0.0001318	121400	2160814	22	5	no_assertion_criteria_provided
TACR3	rs144292455	4	104577415	66891.8	PASS	0.0002224	121400	2206000	13	5	no_assertion_criteria_provided
TACR3	.	4	104579486	2397.86	VQSRTrancheSNP99.60to99.80	8.237e-06	121402	1774879	11	4	criteria_provided\x2c_single_submitter
CYP2U1	.	4	108868613	1062.47	PASS	8.236e-06	121412	1819222	0	5	no_assertion_criteria_provided
CYP2U1	rs141431913	4	108871406	7009.79	PASS	8.236e-06	121412	1737438	9	5	no_assertion_criteria_provided
HADH	rs137853102	4	108930953	2847.85	PASS	1.647e-05	121412	2331235	1	5	no_assertion_criteria_provided
HADH	.	4	108948913	7244.91	PASS	3.295e-05	121412	2415214	2	5	no_assertion_criteria_provided
CFI	rs121964912	4	110667554	2499	PASS	8.236e-06	121412	1630232	3	5	no_assertion_criteria_provided
LRIT3	.	4	110790888	10127.8	PASS	3.295e-05	121412	2189277	0	5	no_assertion_criteria_provided
LRIT3	.	4	110791056	2105.48	PASS	8.236e-06	121412	2754347	0	5	no_assertion_criteria_provided
LRIT3	.	4	110791223	4011.78	PASS	1.647e-05	121412	2506932	1	5	no_assertion_criteria_provided
EGF	rs121434567	4	110925696	7218.41	PASS	3.295e-05	121412	2426210	5	5	no_assertion_criteria_provided
ANK2	rs36210415	4	114186089	3101.19	PASS	3.372e-05	118614	1190870	2450	5	no_assertion_criteria_provided
ANK2	rs142534126	4	114267117	44571.4	PASS	0.0001153	121410	3483811	10	4	criteria_provided\x2c_single_submitter
ANK2	.	4	114274650	1105.48	PASS	8.237e-06	121410	2030166	8	4	no_assertion_criteria_provided
ANK2	.	4	114277029	1854	PASS	8.236e-06	121412	2308062	5	4	criteria_provided\x2c_single_submitter
ANK2	.	4	114277940	16637.8	PASS	3.295e-05	121412	2299414	4	4	criteria_provided\x2c_single_submitter
ANK2	.	4	114278098	11918.3	PASS	2.471e-05	121412	2299150	7	4	criteria_provided\x2c_single_submitter
ANK2	rs143228029	4	114286206	7919.39	PASS	3.295e-05	121412	2489981	1	5	no_assertion_criteria_provided
ANK2	rs148654834	4	114290867	7049.77	PASS	1.647e-05	121412	2687418	1	5	no_assertion_criteria_provided
ANK2	.	4	114290882	2884	PASS	8.236e-06	121412	2686500	2	5	no_assertion_criteria_provided
PRDM5	.	4	121616391	1114.48	AC_Adj0_Filter	8.237e-06	121402	2097773	15	5	no_assertion_criteria_provided
BBS7	.	4	122754464	1187.48	PASS	8.237e-06	121408	1981788	13	5	no_assertion_criteria_provided
BBS7	rs119466001	4	122768628	12969.8	PASS	1.647e-05	121412	2199544	1	5	no_assertion_criteria_provided
BBS7	rs119466002	4	122775945	4367	PASS	8.237e-06	121410	2202713	7	5	no_assertion_criteria_provided
TRPC3	rs142339351	4	122824185	1460.86	PASS	1.648e-05	121394	1752997	24	5	no_assertion_criteria_provided
BBS12	rs121918327	4	123664110	972.03	PASS	2.471e-05	121412	1657296	10	5	no_assertion_criteria_provided
BBS12	.	4	123664751	2238.04	PASS	1.647e-05	121408	1933482	37	5	criteria_provided\x2c_single_submitter
NUDT6|SPATA5	.	4	123844298	31274.8	PASS	4.942e-05,8.236e-06,8.236e-06	121412	3712181	1	5	criteria_provided\x2c_single_submitter
SPATA5	.	4	123848876	13393.1	PASS	4.118e-05	121410	2184671	6	5	criteria_provided\x2c_single_submitter
SPATA5	.	4	123855728	11324.8	PASS	0.0001318	121394	1893997	35	4	no_assertion_criteria_provided
SPATA5	.	4	123859289	3859.42	PASS	2.471e-05	121412	1970648	13	5	criteria_provided\x2c_single_submitter
SPATA5	.	4	123868515	3336	PASS	2.471e-05	121412	1484764	0	5	criteria_provided\x2c_single_submitter
SPATA5	rs139834687	4	123868606	43680.7	PASS	4.942e-05,8.236e-06	121412	1491717	8	5	no_assertion_criteria_provided
SPATA5	rs149688478	4	123868644	28993.1	PASS	0.0001318	121412	1460355	11	5	criteria_provided\x2c_single_submitter
SPATA5	.	4	124177190	2882.85	VQSRTrancheINDEL99.00to99.50	8.236e-06	121412	1940709	4	5	criteria_provided\x2c_single_submitter
FAT4	.	4	126408528	17642.1	PASS	6.589e-05	121408	1516552	17	5	no_assertion_criteria_provided
PLK4	.	4	128807823	5125.2	VQSRTrancheINDEL99.00to99.50	4.942e-05	121408	1586137	12	5	no_assertion_criteria_provided
MFSD8	.	4	128841898	1732.01	PASS	8.236e-06	121412	1710854	3	5	no_assertion_criteria_provided
MFSD8	.	4	128842794	2571.39	PASS	2.471e-05	121412	1998906	9	5	no_assertion_criteria_provided
MFSD8	.	4	128859998	1477.47	PASS	8.239e-06	121376	3211368	37	4	criteria_provided\x2c_single_submitter
MFSD8	.	4	128861107	1166.47	PASS	8.237e-06	121400	1816093	12	5	criteria_provided\x2c_single_submitter
GYPA	rs1800582	4	145040839	6298.17	PASS	5.767e-05	121386	2290340	17	5	no_assertion_criteria_provided
MMAA	.	4	146560574	26175.5	PASS	0.000173	121412	1791583	7	5	no_assertion_criteria_provided
MMAA	.	4	146567164	12232.1	PASS	3.295e-05	121412	1823969	10	5	criteria_provided\x2c_single_submitter
MMAA	.	4	146576317	2226.02	PASS	1.647e-05	121412	1666303	9	5	criteria_provided\x2c_single_submitter
FGB	rs121909625	4	155486984	6036.24	PASS	2.471e-05	121412	1480927	127	5	no_assertion_criteria_provided
FGA	rs121909607	4	155510665	4577.99	PASS	2.471e-05	121412	3235870	0	5	no_assertion_criteria_provided
FGG	rs6063	4	155530877	835815	PASS	0.002702	121410	2670740	3	5	no_assertion_criteria_provided
GUCY1A3	.	4	156632362	915.48	PASS	8.243e-06	121308	2104735	120	5	no_assertion_criteria_provided
GLRB	.	4	158058043	2574.99	PASS	3.295e-05	121404	1951190	20	5	no_assertion_criteria_provided
ETFDH	rs121964954	4	159603421	78672.9	PASS	0.0001565	121412	2009352	0	5	no_assertion_criteria_provided
ETFDH	rs121964956	4	159603551	2164.47	PASS	8.236e-06	121412	1997212	0	5,4	no_assertion_criteria_provided,criteria_provided\x2c_single_submitter
ETFDH	.	4	159616697	1351.47	PASS	8.236e-06	121412	1668075	9	4	criteria_provided\x2c_single_submitter
ETFDH	.	4	159616703	1227.47	PASS	8.236e-06	121412	1668472	9	4	criteria_provided\x2c_single_submitter
ETFDH	.	4	159620139	1850.86	PASS	8.237e-06	121410	1810279	13	4	criteria_provided\x2c_single_submitter
ETFDH	.	4	159620167	2106.86	PASS	8.237e-06	121410	1815313	3	5	criteria_provided\x2c_single_submitter
ETFDH	.	4	159620245	8738.73	PASS	4.118e-05	121412	1817359	3	4	criteria_provided\x2c_single_submitter
ETFDH	.	4	159624588	3727	PASS	8.237e-06	121408	2010774	7	5	no_assertion_criteria_provided
ETFDH	.	4	159627406	1608.85	PASS	1.647e-05	121412	1873056	1	5	criteria_provided\x2c_single_submitter
ETFDH	.	4	159627430	148034	PASS	0.0007001	121412	1878132	2	4	criteria_provided\x2c_single_submitter
ETFDH	.	4	159627503	4734.75	PASS	3.295e-05	121412	1870007	3	5	no_assertion_criteria_provided
ETFDH	.	4	159629677	2461.86	PASS	1.647e-05	121412	1594036	12	5	criteria_provided\x2c_single_submitter
TLL1	rs137852952	4	166924623	54636.5	PASS	0.0001812	121412	2422969	0	5	no_assertion_criteria_provided
NEK1	.	4	170345819	17684.9	PASS	0.0001159	120820	1726323	1557	4	criteria_provided\x2c_single_submitter
NEK1	.	4	170511894	5857.43	PASS	8.292e-06	120598	930362	1854	5	no_assertion_criteria_provided
HPGD	.	4	175443602	594.06	PASS	2.557e-05,1.705e-05	117312	494003	3969	5	no_assertion_criteria_provided
AGA	.	4	178357451	1806.47	VQSRTrancheSNP99.60to99.80	8.237e-06	121408	2357818	6	4	no_assertion_criteria_provided
AGA	.	4	178359903	1310.86	PASS	8.236e-06	121412	1519357	10	4	criteria_provided\x2c_single_submitter
AGA	rs121964904	4	178359918	79171.4	PASS	0.000626	121412	1557995	8	5	no_assertion_criteria_provided
AGA	rs121964908	4	178360822	1816.47	PASS	8.236e-06	121412	3775767	1	5	no_assertion_criteria_provided
TRAPPC11	.	4	184605212	5859.92	PASS	2.471e-05	121412	1654986	7	5	no_assertion_criteria_provided
TRAPPC11	.	4	184622936	6415.73	PASS	4.118e-05	121412	1793612	6	5	no_assertion_criteria_provided
FLJ38576|CYP4V2	rs119103282	4	187113107	4593.64	PASS	7.554e-05,8.394e-06	119136	643821	2564	5	no_assertion_criteria_provided
CYP4V2	.	4	187115676	47822.6	PASS	0.0002965	121412	2205359	0	5	no_assertion_criteria_provided
CYP4V2	.	4	187115722	8206.73	PASS	4.118e-05	121412	2204137	1	5	no_assertion_criteria_provided
CYP4V2	rs119103283	4	187117161	4517.51	PASS	4.942e-05,8.237e-06	121410	1960351	10	5	no_assertion_criteria_provided
CYP4V2	.	4	187117229	27672.8	PASS	0.0003542	121410	1986242	6	5	no_assertion_criteria_provided
CYP4V2	.	4	187120197	1844.85	PASS	8.236e-06	121412	3191440	2	5	no_assertion_criteria_provided
CYP4V2	.	4	187122483	3021.99	PASS	8.236e-06	121412	2524953	0	5	no_assertion_criteria_provided
CYP4V2	.	4	187126358	15123.4	PASS	7.413e-05	121412	2938021	1	5	no_assertion_criteria_provided
CYP4V2	.	4	187126386	5357.39	PASS	1.647e-05	121412	2937672	2	5	no_assertion_criteria_provided
CYP4V2	.	4	187130017	7277.39	PASS	3.295e-05	121412	4479390	0	5	no_assertion_criteria_provided
CYP4V2	rs138444697	4	187130126	12331.4	PASS	3.295e-05	121412	4462979	1	5	no_assertion_criteria_provided
CYP4V2	.	4	187130127	13776.6	PASS	4.118e-05,8.236e-06	121412	4463245	1	5	no_assertion_criteria_provided
CYP4V2	rs144109267	4	187130414	8944.91	PASS	3.295e-05	121412	3109784	0	5	criteria_provided\x2c_single_submitter
CYP4V2	rs119103284	4	187131740	5669.75	PASS	3.295e-05	121412	2057967	4	5	no_assertion_criteria_provided
KLKB1	rs121964949	4	187157943	14708.8	PASS	7.413e-05	121410	2285514	7	5	no_assertion_criteria_provided
KLKB1	rs121964950	4	187173231	1848.92	PASS	8.237e-06	121408	2309457	9	5	no_assertion_criteria_provided
KLKB1	rs121964951	4	187178437	151724	PASS	0.0007496	121404	1515344	13	5	no_assertion_criteria_provided
F11	.	4	187192774	2473.85	PASS	1.647e-05	121412	2805442	1	4	criteria_provided\x2c_single_submitter
F11	rs121965069	4	187192873	2999.85	PASS	1.647e-05	121412	2804808	0	5	no_assertion_criteria_provided
F11	.	4	187194331	7439.25	PASS	3.295e-05	121412	1473379	9	4	criteria_provided\x2c_single_submitter
F11	.	4	187195344	12517	PASS	4.118e-05	121412	2430050	1	4	criteria_provided\x2c_single_submitter
F11	rs121965063	4	187195347	223504	PASS	0.0007825	121412	2435364	1	5	no_assertion_criteria_provided
F11	rs143648758	4	187195352	5069.99	PASS	1.647e-05	121412	2433923	1	4	criteria_provided\x2c_single_submitter
F11	rs121965066	4	187195382	14339.4	PASS	3.295e-05	121412	2377804	1	5	no_assertion_criteria_provided
F11	.	4	187197471	951.47	PASS	8.236e-06	121412	2149034	2	4	criteria_provided\x2c_single_submitter
F11	.	4	187197519	1588.85	PASS	1.647e-05	121412	2149101	2	4	criteria_provided\x2c_single_submitter
F11	.	4	187197540	580.47	PASS	8.236e-06	121412	2149955	2	4	criteria_provided\x2c_single_submitter
F11	rs121965064	4	187201412	405068	PASS	0.0008236	121412	1847600	0	5	no_assertion_criteria_provided
F11	.	4	187201416	2298.47	PASS	8.236e-06	121412	1834758	0	4	criteria_provided\x2c_single_submitter
F11	.	4	187201469	15599.9	PASS	4.942e-05	121412	1835046	0	4	criteria_provided\x2c_single_submitter
F11	rs28934608	4	187201487	5465	PASS	2.471e-05	121412	1834678	0	5	no_assertion_criteria_provided
F11	.	4	187201706	1507.43	PASS	2.471e-05	121412	1804362	7	4	criteria_provided\x2c_single_submitter
F11	.	4	187205296	13731.8	PASS	2.471e-05	121412	2476021	0	4	criteria_provided\x2c_single_submitter
F11-AS1|F11	rs121965065	4	187206865	764.47	PASS	8.236e-06	121412	2380010	1	5	no_assertion_criteria_provided
LOC285441|F11	.	4	187207644	23350.9	PASS	4.118e-05	121412	2681928	3	4	criteria_provided\x2c_single_submitter
F11	rs139695003	4	187208874	18208.4	PASS	7.413e-05,8.236e-06	121412	1743681	0	4	criteria_provided\x2c_single_submitter
F11-AS1|F11	.	4	187208978	7134.38	PASS	2.471e-05	121412	1834028	0	5	no_assertion_criteria_provided
SDHA	.	5	224547	60728	PASS	0.0001565	121412	3517762	829	5	no_assertion_criteria_provided
SDHA	.	5	228343	2561.89	PASS	1.647e-05	121412	2321070	247	5	criteria_provided\x2c_single_submitter
SDHA	.	5	231038	1172.48	PASS	8.236e-06	121412	3638671	21	4	criteria_provided\x2c_single_submitter
SDHA	rs151266052	5	240563	152063	PASS	0.0007578	121408	1862740	756	5	no_assertion_criteria_provided
SDHA	rs9809219	5	251215	9252.98	PASS	2.471e-05	121412	2717937	920	5	no_assertion_criteria_provided
SLC6A19	rs121434346	5	1212453	486287	PASS	0.001631	121410	2320131	2	5	criteria_provided\x2c_single_submitter
SLC6A19	rs121434347	5	1213632	11191	PASS	4.946e-05	121316	1594159	131	5	no_assertion_criteria_provided
TERT	.	5	1253913	5564.65	PASS	4.96e-05	120966	1334509	1000	5	no_assertion_criteria_provided
TERT	rs141425941	5	1272311	6986.4	PASS	0.0001407	120814	1621967	1339	5	no_assertion_criteria_provided
TERT	rs149566858	5	1278865	28673.4	PASS	4.942e-05	121412	3637672	3	5	no_assertion_criteria_provided
TERT	.	5	1294493	168.27	PASS	8.682e-06	115186	660000	6478	5	no_assertion_criteria_provided
SLC6A3	.	5	1406341	1015.51	PASS	8.239e-06	121378	2067623	231	5	no_assertion_criteria_provided
NDUFS6	.	5	1815999	1477.47	PASS	8.236e-06	121412	2819282	0	5	no_assertion_criteria_provided
NSUN2	.	5	6600308	639.47	PASS	8.236e-06	121412	1724363	4	5	no_assertion_criteria_provided
CCT5	rs118203986	5	10256175	17111.9	PASS	4.118e-05	121412	1977109	15	5	no_assertion_criteria_provided
DNAH5	.	5	13708372	8621.39	PASS	1.647e-05	121412	2558797	0	4	criteria_provided\x2c_single_submitter
DNAH5	.	5	13753398	40820.9	PASS	0.0001483	121412	1679740	12	5	no_assertion_criteria_provided
DNAH5	.	5	13777418	1798.86	PASS	8.238e-06	121390	1708200	27	5	no_assertion_criteria_provided
DNAH5	.	5	13865784	3379.98	PASS	2.471e-05	121406	2489353	18	5	no_assertion_criteria_provided
DNAH5	.	5	13902162	1282.61	PASS	3.299e-05	121234	1011204	230	5	no_assertion_criteria_provided
DNAH5	rs147499872	5	13916533	139378	PASS	0.0006839	121370	1719349	50	5	no_assertion_criteria_provided
SLC45A2	rs121912620	5	33944889	278.86	PASS	8.236e-06	121412	1672966	2	5	no_assertion_criteria_provided
C1QTNF3-AMACR|AMACR	rs121917816	5	34005932	1920.85	PASS	8.236e-06	121412	1764920	0	5	no_assertion_criteria_provided
PRLR	rs72478580	5	35072712	7.44437e+06	PASS	0.019	121412	2521188	3	5	no_assertion_criteria_provided
IL7R	rs148001159	5	35861085	107828	PASS	0.0002636	121412	5074596	4	4	criteria_provided\x2c_single_submitter
IL7R	.	5	35867539	11270.1	PASS	2.471e-05	121410	1684671	10	5	criteria_provided\x2c_single_submitter
IL7R	rs104893894	5	35871172	996.65	PASS	8.236e-06	121412	2168035	6	5	no_assertion_criteria_provided
IL7R	.	5	35873583	2768.93	PASS	4.118e-05	121408	1904272	12	4	criteria_provided\x2c_single_submitter
C5orf42	rs151279194	5	37142583	66260.5	PASS	0.000346	121400	1666634	40	4	criteria_provided\x2c_single_submitter
C5orf42	rs139675596	5	37165697	4772.03	PASS	4.942e-05	121408	2435827	13	5	no_assertion_criteria_provided
C5orf42	.	5	37167148	2128.32	PASS	8.237e-06	121406	1847927	7	5	criteria_provided\x2c_single_submitter
C5orf42	.	5	37187897	1420.86	PASS	1.647e-05	121412	1581373	11	5	no_assertion_criteria_provided
C5orf42	.	5	37244553	2360.28	VQSRTrancheINDEL97.00to99.00	0.0001223	24536	342484	71945	5	no_assertion_criteria_provided
LIFR	rs121912501	5	38496580	1959.47	PASS	8.236e-06	121412	2112666	2	5	no_assertion_criteria_provided
OSMR	.	5	38925351	18353.5	PASS	4.942e-05,8.236e-06	121412	1943814	1	5	no_assertion_criteria_provided
C9	rs121909594	5	39306855	1745.86	PASS	8.237e-06	121408	1855533	10	5	no_assertion_criteria_provided
C9	rs121909593	5	39341369	96132.8	PASS	0.0003295	121412	3019561	0	5	no_assertion_criteria_provided
C9	rs121909592	5	39341378	203999	PASS	0.0008236	121412	3022268	0	5	no_assertion_criteria_provided
C9	rs34000044	5	39342214	228598	PASS	0.0009884,8.236e-05	121412	2183983	1	5	no_assertion_criteria_provided
C7	rs121964921	5	40955530	91018.5	PASS	0.0001324,8.275e-06	120846	3472342	1510	5	no_assertion_criteria_provided
C6	rs142881576	5	41159254	57639.6	PASS	0.00014	121408	1856887	5	4	criteria_provided\x2c_single_submitter
OXCT1	rs121909301	5	41803250	1663.48	PASS	8.237e-06	121406	2234969	24	5	no_assertion_criteria_provided
OXCT1	rs121909299	5	41805776	654.48	PASS	8.237e-06	121402	2045282	20	5	no_assertion_criteria_provided
OXCT1	rs121909303	5	41842787	6715.99	PASS	2.471e-05	121412	4235454	0	5	no_assertion_criteria_provided
OXCT1	rs75134564	5	41862758	224232	PASS	0.001334	121412	2311982	3	5	no_assertion_criteria_provided
GHR	rs121909359	5	42689023	6890.85	PASS	8.236e-06	121412	3957759	1	5	no_assertion_criteria_provided
GHR	rs121909358	5	42689036	8580.3	PASS	1.647e-05,8.236e-06	121412	3957435	1	5	no_assertion_criteria_provided
GHR	rs121909361	5	42689039	9140.39	PASS	2.471e-05	121412	3956518	1	5	no_assertion_criteria_provided
GHR	rs6413484	5	42699970	394544	PASS	0.00014,0.001367	121410	2899222	5	5	no_assertion_criteria_provided
GHR	rs121909373	5	42699990	1457.92	PASS	8.237e-06,8.237e-06	121406	2888927	9	5	no_assertion_criteria_provided
GHR	.	5	42711308	936.48	PASS	8.236e-06	121412	2395210	4	5	no_assertion_criteria_provided
GHR	rs121909363	5	42711393	6781.99	PASS	8.236e-06	121412	2392767	2	5	no_assertion_criteria_provided
GHR	rs45588036	5	42711416	27662.9	PASS	2.471e-05	121412	2391932	3	5	no_assertion_criteria_provided
NNT	.	5	43702754	2898.92	PASS	8.237e-06,8.237e-06	121404	1401313	15	5	no_assertion_criteria_provided
MOCS2	rs121908609	5	52394432	8863.05	PASS	6.59e-05	121400	2128351	12	5	no_assertion_criteria_provided
MOCS2	rs121908606	5	52403002	459.47	PASS	8.236e-06	121412	1543119	3	5	no_assertion_criteria_provided
MOCS2|LOC257396	rs121908608	5	52404473	397.57	PASS	8.28e-06	120780	1787697	1673	5	no_assertion_criteria_provided
MOCS2|LOC257396	rs121908607	5	52405544	134.25	AC_Adj0_Filter	3.052e-05	98286	434173	18541	5	no_assertion_criteria_provided
HSPB3	rs139382018	5	53751640	115850	PASS	0.0005024	121412	2637385	0	5	no_assertion_criteria_provided
MCIDAS	.	5	54518169	761.4	AC_Adj0_Filter	5.651e-05	17696	133263	79093	5	no_assertion_criteria_provided
NDUFAF2|ERCC8	rs121434324	5	60240799	16139.1	PASS	3.295e-05	121412	2096468	0	5	no_assertion_criteria_provided
NDUFAF2	rs137852863	5	60368963	6146.01	PASS	3.295e-05	121398	2620472	18	5	no_assertion_criteria_provided
MCCC2	rs119103222	5	70898448	687.47	PASS	8.236e-06	121412	2665266	2	5	no_assertion_criteria_provided
MCCC2	.	5	70900189	5853.76	PASS	2.471e-05	121412	2235349	2	0,5	criteria_provided\x2c_single_submitter,criteria_provided\x2c_single_submitter
MCCC2	.	5	70900248	5297.75	PASS	3.295e-05	121412	2236083	2	5	criteria_provided\x2c_single_submitter
MCCC2	rs119103226	5	70930804	5564.75	PASS	4.118e-05	121412	2280417	4	5	no_assertion_criteria_provided
MCCC2	rs150591260	5	70936845	217123	PASS	0.0006754	121410	1950095	5	5	criteria_provided\x2c_single_submitter
MCCC2	.	5	70936895	35882.6	PASS	0.0002471	121410	1943619	7	5	criteria_provided\x2c_single_submitter
MCCC2	.	5	70939654	1219.47	PASS	8.236e-06	121412	2559916	1	5	criteria_provided\x2c_single_submitter
MCCC2	rs119103224	5	70945016	5751.83	PASS	1.647e-05,1.647e-05	121412	4144214	0	5	no_assertion_criteria_provided
MCCC2	rs139852818	5	70945029	263574	PASS	0.0008895,8.236e-06	121412	4146640	1	4	criteria_provided\x2c_single_submitter
MCCC2	.	5	70948582	1423.85	PASS	1.647e-05	121412	1915499	8	5	no_assertion_criteria_provided
HEXB	rs820878	5	73981270	9.70575e+07	PASS	0.97	120882	1828373	834	5,2	no_assertion_criteria_provided,no_assertion_criteria_provided
HEXB	rs121907982	5	74014746	19589.1	PASS	5.765e-05	121412	2687518	2	5	no_assertion_criteria_provided
HEXB	rs121907985	5	74016469	2542.01	PASS	1.647e-05	121412	2251055	4	5	no_assertion_criteria_provided
HEXB	rs121907983	5	74016473	1434.85	PASS	1.647e-05	121412	2251748	4	5	no_assertion_criteria_provided
POLK	rs141564658	5	74869661	473214	PASS	0.002389	121406	2081812	10	5	criteria_provided\x2c_single_submitter
POLK	.	5	74892197	877.88	PASS	8.238e-06	121382	1739071	51	5	criteria_provided\x2c_single_submitter
POLK	.	5	74892647	733.49	PASS	8.237e-06	121400	1664336	79	5	criteria_provided\x2c_single_submitter
POLK	.	5	74892805	10046.8	PASS	3.295e-05	121388	1742401	26	5	criteria_provided\x2c_single_submitter
ARSB	.	5	78076372	11624.9	PASS	3.295e-05	121412	1903536	1	4	criteria_provided\x2c_single_submitter
ARSB	rs118203944	5	78135214	9263.73	PASS	2.471e-05	121404	2960670	6	5	no_assertion_criteria_provided
ARSB	.	5	78135257	961.86	PASS	8.238e-06	121394	2879743	19	5	no_assertion_criteria_provided
ARSB	.	5	78181605	6133	PASS	1.647e-05	121412	5202765	0	5	criteria_provided\x2c_single_submitter
DMGDH	rs121908331	5	78351682	74217.4	PASS	0.0004778	121392	1813533	22	5	no_assertion_criteria_provided
DHFR	.	5	79945212	605.5	PASS	8.255e-06	121140	1647117	367	5	no_assertion_criteria_provided
XRCC4	.	5	82400865	4758.41	PASS	3.295e-05	121396	2050081	27	5	no_assertion_criteria_provided
XRCC4	.	5	82491754	3432.48	PASS	8.237e-06	121410	1662784	24	5	no_assertion_criteria_provided
XRCC4	.	5	82500668	3990.77	PASS	8.236e-06	121412	1673563	12	5	no_assertion_criteria_provided
GPR98|ADGRV1	.	5	89938703	5154.72	PASS	2.484e-05	120796	2422198	1641	5	criteria_provided\x2c_single_submitter
GPR98|ADGRV1	rs121909762	5	89986808	5743.68	PASS	2.481e-05	120904	1469501	1400	5	no_assertion_criteria_provided
GPR98|ADGRV1	.	5	90073825	100.01	AC_Adj0_Filter	8.304e-06	120424	859787	2147	5	criteria_provided\x2c_single_submitter
GPR98|ADGRV1	.	5	90106048	1711.52	PASS	3.358e-05	119122	535289	3235	5	criteria_provided\x2c_single_submitter
GPR98	.	5	90449140	414.05	VQSRTrancheINDEL99.50to99.90	1.655e-05	120848	1412449	1519	5	no_assertion_criteria_provided
TTC37	.	5	94848293	8047.16	PASS	5.766e-05	121410	1932313	7	5	criteria_provided\x2c_single_submitter
PCSK1|LOC101929710	rs137852824	5	95746653	4921.86	PASS	1.647e-05	121412	2830542	7	5	no_assertion_criteria_provided
WDR36	rs118204022	5	110440041	114160	PASS	0.00028	121410	1621571	14	5	no_assertion_criteria_provided
WDR36	rs116529882	5	110445979	247397	PASS	0.0007825	121410	2464936	13	5	no_assertion_criteria_provided
APC	rs145945630	5	112090657	4448	PASS	2.471e-05	121412	2071208	6	5	criteria_provided\x2c_single_submitter
APC	.	5	112178000	1606.48	PASS	8.237e-06	121410	1810157	9	5	criteria_provided\x2c_single_submitter
MCC	rs121917732	5	112399807	1879	PASS	2.471e-05	121410	3012821	7	5	no_assertion_criteria_provided
HSD17B4	rs137853096	5	118788316	58501	PASS	0.0002224	121406	2968006	13	5	no_assertion_criteria_provided
HSD17B4	.	5	118792052	739.47	PASS	8.236e-06	121412	3200645	1	5	no_assertion_criteria_provided
HSD17B4	.	5	118814620	1844.47	PASS	8.237e-06	121410	2491247	4	4	criteria_provided\x2c_single_submitter
HSD17B4	.	5	118829592	2162.86	PASS	8.237e-06	121408	2094038	10	4	no_assertion_criteria_provided
HSD17B4	rs137853097	5	118844871	10858.2	PASS	1.647e-05,8.236e-06	121412	2121650	0	5	no_assertion_criteria_provided
HSD17B4	.	5	118861666	7323.44	PASS	1.647e-05,8.237e-06	121406	2814589	8	5	no_assertion_criteria_provided
CEP120	.	5	122734847	9080.06	PASS	4.135e-05	120932	1952476	909	5	no_assertion_criteria_provided
ALDH7A1	.	5	125882068	12027.9	PASS	9.06e-05	121412	2191885	2	5	criteria_provided\x2c_single_submitter
ALDH7A1	.	5	125887729	1657	PASS	2.471e-05	121408	2128350	9	4	criteria_provided\x2c_single_submitter
ALDH7A1	rs121912710	5	125887806	2000.3	PASS	1.647e-05,8.237e-06	121410	2090919	7	5	no_assertion_criteria_provided
ALDH7A1	.	5	125894936	1217.85	PASS	8.236e-06	121412	2090349	0	5	criteria_provided\x2c_single_submitter
ALDH7A1	rs121912711	5	125896786	5393	PASS	2.471e-05	121412	2328781	4	5	no_assertion_criteria_provided
ALDH7A1	.	5	125912814	4655.99	PASS	1.647e-05	121412	2053977	3	5	criteria_provided\x2c_single_submitter
ALDH7A1	rs121912708	5	125919689	5837.18	PASS	5.765e-05,8.236e-06	121412	2192301	1	5	no_assertion_criteria_provided
ALDH7A1	.	5	125928382	1305.47	VQSRTrancheINDEL95.00to96.00	8.236e-06	121412	2188704	5	5	criteria_provided\x2c_single_submitter
MEGF10	.	5	126674906	3668.77	PASS	1.647e-05	121398	1512671	23	5	no_assertion_criteria_provided
MEGF10	.	5	126754827	2365.47	PASS	8.236e-06	121412	5123729	2	5	no_assertion_criteria_provided
FBN2	rs149054177	5	127671254	32477.9	PASS	9.06e-05	121412	5797185	1	5	no_assertion_criteria_provided
FBN2	.	5	127674667	11059.2	PASS	4.118e-05,8.236e-06	121412	2423583	2	5	no_assertion_criteria_provided
HINT1	.	5	130495187	3336.39	PASS	2.471e-05	121412	1702420	5	5	no_assertion_criteria_provided
HINT1	.	5	130495243	4596.84	PASS	2.471e-05	121412	1704131	10	5	no_assertion_criteria_provided
HINT1	.	5	130495271	1898.47	PASS	8.236e-06	121412	1703790	20	5	no_assertion_criteria_provided
HINT1	.	5	130498297	721.47	PASS	8.236e-06	121412	1424446	3	5	no_assertion_criteria_provided
HINT1	rs149782619	5	130500789	29715.7	PASS	0.0002471	121412	1577821	8	5	no_assertion_criteria_provided
LOC553103|SLC22A5	rs11568520	5	131705715	4370.24	PASS	5.771e-05	121298	1418673	138	5	criteria_provided\x2c_single_submitter
SLC22A5	.	5	131714068	10878.3	PASS	8.236e-06,1.647e-05	121412	5145099	0	5	criteria_provided\x2c_single_submitter
SLC22A5	rs151231558	5	131714100	40448	PASS	4.942e-05,1.647e-05	121412	5136294	0	5	criteria_provided\x2c_single_submitter
SLC22A5	rs188698686	5	131721061	9647.74	PASS	1.647e-05	121412	3220364	0	5	criteria_provided\x2c_single_submitter
SLC22A5	rs114269482	5	131721062	34701.4	PASS	0.0001318	121412	3221424	0	5	criteria_provided\x2c_single_submitter
SLC22A5	rs121908893	5	131721127	151516	PASS	0.0001071,0.0003624	121412	3220150	0	5	criteria_provided\x2c_single_submitter
SLC22A5	rs121908886	5	131722736	30456	PASS	4.942e-05	121412	7298083	0	5	no_assertion_criteria_provided
SLC22A5	.	5	131722758	6962.99	PASS	2.471e-05	121412	7294961	0	4	criteria_provided\x2c_single_submitter
SLC22A5	.	5	131726380	5005.75	PASS	4.118e-05	121412	2049495	0	5	criteria_provided\x2c_single_submitter
SLC22A5	rs72552732	5	131728176	3477.85	PASS	1.647e-05	121412	2350526	0	5	criteria_provided\x2c_single_submitter
SLC22A5	rs60376624	5	131728257	31656.4	PASS	0.0001565	121412	2337505	1	5	criteria_provided\x2c_single_submitter
SLC22A5	rs28383480	5	131729368	198717	PASS	0.0004777	121412	5055909	2	4	criteria_provided\x2c_single_submitter
SLC22A5	rs28383481	5	131729380	1.82243e+06	PASS	0.003262	121412	5071038	2	5	criteria_provided\x2c_single_submitter
RAD50	.	5	131911577	3540.15	PASS	1.647e-05	121410	1697152	11	5	criteria_provided\x2c_multiple_submitters\x2c_no_conflicts
RAD50	.	5	131911607	1197.86	PASS	1.647e-05	121408	1664353	21	5	criteria_provided\x2c_single_submitter
RAD50	.	5	131915038	789.47	PASS	8.236e-06	121412	1759420	7	5	criteria_provided\x2c_single_submitter
RAD50	.	5	131915760	1143.49	PASS	8.239e-06	121374	1532698	73	4	criteria_provided\x2c_single_submitter
RAD50	.	5	131925344	1929.11	PASS	1.648e-05	121382	1454279	95	5	criteria_provided\x2c_single_submitter
RAD50	.	5	131930725	3489.99	PASS	4.118e-05	121410	1955799	24	5	criteria_provided\x2c_single_submitter
RAD50	.	5	131931494	4477.01	PASS	8.237e-06	121406	1725269	4	5	criteria_provided\x2c_single_submitter
RAD50	.	5	131939711	11662.4	PASS	5.765e-05	121412	1622488	3	5	criteria_provided\x2c_single_submitter
RAD50	.	5	131944374	392.17	PASS	1.653e-05	120970	883949	377	5	criteria_provided\x2c_single_submitter
RAD50	.	5	131944977	8609.57	PASS	9.886e-05	121384	1619970	57	5	criteria_provided\x2c_single_submitter
RAD50	.	5	131945031	3549.4	PASS	2.471e-05	121392	1663287	21	5	criteria_provided\x2c_single_submitter
RAD50	rs121912628	5	131953874	6434.01	PASS	8.237e-06	121410	2100728	4	5	no_assertion_criteria_provided
LOC101927761|RAD50	.	5	131973895	3742.4	PASS	3.295e-05	121412	1828012	4	5	criteria_provided\x2c_single_submitter
GDF9|UQCRQ	rs11544803	5	132202707	1092.86	PASS	8.237e-06	121406	1615758	14	5	no_assertion_criteria_provided
SAR1B	rs137853126	5	133942683	3197.43	PASS	8.236e-06	121412	3768351	1	5	no_assertion_criteria_provided
SAR1B	rs28942110	5	133942700	3319.85	PASS	1.647e-05	121412	3768197	1	5	no_assertion_criteria_provided
SAR1B	rs28942109	5	133944133	719.9	PASS	1.647e-05	121402	1603694	28	5	no_assertion_criteria_provided
SAR1B	rs137853125	5	133944178	1455.83	PASS	3.295e-05	121400	1645335	26	5	no_assertion_criteria_provided
TGFBI	rs121909212	5	135391459	26369.2	PASS	0.0002979,2.482e-05,4.137e-05	120856	1397855	1511	5	no_assertion_criteria_provided
TGFBI	rs121909217	5	135398363	63764.6	PASS	0.0008608	118490	954315	3409	5	no_assertion_criteria_provided
KLHL3	.	5	136961454	3673.85	PASS	8.236e-06	121412	2523544	0	5	no_assertion_criteria_provided
KLHL3	.	5	136973012	5971.13	PASS	4.942e-05	121412	1692289	0	5	no_assertion_criteria_provided
KLHL3	.	5	136973027	3434.01	PASS	2.471e-05	121412	1694094	0	5	no_assertion_criteria_provided
KLHL3	.	5	136974710	271.86	PASS	1.647e-05	121410	1447460	1	5	no_assertion_criteria_provided
KLHL3	.	5	136975551	320.47	PASS	8.236e-06	121412	1717077	8	5	no_assertion_criteria_provided
MYOT|LOC101928005	.	5	137206357	22082.1	PASS	4.118e-05	121412	4608656	3	5	no_assertion_criteria_provided
MYOT|LOC101928005	.	5	137206444	2210.48	PASS	8.236e-06	121412	4611466	40	5	criteria_provided\x2c_single_submitter
SIL1	.	5	138362488	7623.13	PASS	5.765e-05	121412	1821050	1	5	no_assertion_criteria_provided
SIL1	.	5	138362675	602.48	PASS	8.237e-06	121410	1804810	15	5	criteria_provided\x2c_single_submitter
SIL1	rs119456965	5	138386649	1243.46	PASS	8.236e-06	121412	2676264	0	5	no_assertion_criteria_provided
MATR3	.	5	138643448	736.47	PASS	8.236e-06	121412	2115487	9	5	no_assertion_criteria_provided
DND1|HARS	.	5	140054361	27268	PASS	1.647e-05	121412	4708222	1	5	no_assertion_criteria_provided
SPRY4	rs78310959	5	141694213	421495	PASS	0.001598	121412	1491970	6	5	no_assertion_criteria_provided
NR3C1	rs6189	5	142780339	4.54747e+06	PASS	0.018	121412	1721776	0	5	no_assertion_criteria_provided
LARS	.	5	145533491	2281.87	PASS	8.237e-06	121410	1651927	36	5	no_assertion_criteria_provided
POU4F3	.	5	145719838	1616.47	PASS	8.236e-06	121412	2048167	4	4	criteria_provided\x2c_single_submitter
SPINK1	.	5	147204265	3024.4	PASS	2.471e-05	121406	2114480	8	5	no_assertion_criteria_provided
SPINK1	rs148954387	5	147207583	16081.8	PASS	0.0002884	121376	1289344	73	5	no_assertion_criteria_provided
SH3TC2	rs80338934	5	148389835	10736.3	PASS	4.942e-05	121412	2613054	0	5	no_assertion_criteria_provided
SH3TC2	rs80338932	5	148406466	571.47	PASS	8.236e-06	121412	2541892	0	5	no_assertion_criteria_provided
SH3TC2	rs80338931	5	148406585	22911.1	PASS	5.765e-05	121412	2538830	1	5	no_assertion_criteria_provided
SH3TC2	rs80338926	5	148407323	10415.5	PASS	4.118e-05	121410	2477502	27	5	no_assertion_criteria_provided
SH3TC2	rs80338925	5	148407326	1842.87	PASS	1.647e-05	121410	2475870	25	5	no_assertion_criteria_provided
SH3TC2	rs80338923	5	148407709	16141.1	PASS	8.236e-06	121412	4716701	4	5	no_assertion_criteria_provided
PDE6A	.	5	149245755	6096.38	VQSRTrancheINDEL95.00to96.00	1.647e-05	121412	2196752	3	5	criteria_provided\x2c_single_submitter
PDE6A	rs121909835	5	149263074	4548.9	PASS	4.118e-05	121408	1888465	15	5	no_assertion_criteria_provided
SLC26A2	rs104893918	5	149361300	4539.79	PASS	5.765e-05	121412	1803664	17	5	no_assertion_criteria_provided
CSF1R	.	5	149434892	1961.39	PASS	2.471e-05	121412	1857471	5	5	no_assertion_criteria_provided
CSF1R	.	5	149435843	888.47	PASS	8.236e-06	121412	1765703	1	5	no_assertion_criteria_provided
PDGFRB	.	5	149497359	1789.88	PASS	1.647e-05	121406	1584599	20	5	no_assertion_criteria_provided
PDGFRB	rs138008832	5	149502705	27705.2	PASS	8.236e-05,1.647e-05	121412	1936173	2	4	no_assertion_criteria_provided
PDGFRB	rs144050370	5	149503858	2077.47	PASS	8.236e-06	121412	1495789	1	5	no_assertion_criteria_provided
NDST1	.	5	149921213	247.47	PASS	8.236e-06	121412	2160879	6	5	no_assertion_criteria_provided
GM2A	.	5	150639398	409.47	PASS	8.236e-06	121412	1888870	1	4	no_assertion_criteria_provided
GLRA1	.	5	151202325	11412.1	PASS	6.589e-05	121412	1627365	0	5	no_assertion_criteria_provided
GLRA1	rs116474260	5	151202476	1.94887e+06	PASS	0.009999	121412	1650168	8	5	no_assertion_criteria_provided
GLRA1	.	5	151208511	19868.9	PASS	4.118e-05	121412	2634187	4	5	no_assertion_criteria_provided
GLRA1	.	5	151231024	4326.39	PASS	3.295e-05	121412	1702516	0	5	no_assertion_criteria_provided
GLRA1	.	5	151231126	1642.91	PASS	8.236e-06,8.236e-06	121412	1702146	0	5	no_assertion_criteria_provided
SGCD	.	5	155771686	17922.8	PASS	6.616e-05	120914	2126991	1363	4	criteria_provided\x2c_single_submitter
ADAM19|NIPAL4	.	5	156890311	3746.77	PASS	3.31e-05,8.276e-06	120832	1560045	1639	5	no_assertion_criteria_provided
ADAM19|NIPAL4	.	5	156895736	1.70725e+06	VQSRTrancheSNP99.95to100.00	0.015,0.0006619	120858	2856600	1572	5	no_assertion_criteria_provided
GABRG2	.	5	161528238	5349.17	PASS	3.295e-05	121402	1775079	25	5	criteria_provided\x2c_single_submitter
GABRG2	.	5	161576176	2449.47	PASS	8.236e-06	121412	2071056	6	4	criteria_provided\x2c_single_submitter
RARS	.	5	167913508	5385.65	PASS	2.797e-05	107258	694122	11941	5	no_assertion_criteria_provided
RARS	.	5	167943865	7912.39	PASS	1.647e-05	121412	4831559	2	5	no_assertion_criteria_provided
DOCK2	.	5	169446041	2269.91	PASS	8.236e-06	121412	3971480	0	5	no_assertion_criteria_provided
DOCK2	.	5	169474517	964.92	PASS	8.237e-06	121410	1669943	4	5	no_assertion_criteria_provided
FOXI1	rs121909340	5	169535251	22725.9	PASS	0.0001235	121412	1698951	1	5	no_assertion_criteria_provided
SH3PXD2B	.	5	171849449	262.5	PASS	8.237e-06	121408	1943122	24	5	no_assertion_criteria_provided
SH3PXD2B	.	5	171849502	221.53	PASS	8.237e-06	121408	1810532	64	5	no_assertion_criteria_provided
NKX2-5	rs149287038	5	172659699	3485.67	PASS	5.772e-05	121266	1301160	309	5	no_assertion_criteria_provided
NKX2-5	rs137852685	5	172660065	1021.36	PASS	8.251e-06	121194	870259	350	5	no_assertion_criteria_provided
MSX2	rs104893896	5	174156297	494.47	PASS	8.236e-06	121412	2268301	1	5	no_assertion_criteria_provided
SNCB	rs104893937	5	176048219	14755	PASS	0.0002059	121400	1429913	23	5	no_assertion_criteria_provided
SNCB	rs104893936	5	176053473	9363.14	PASS	5.765e-05	121412	2083447	0	5	no_assertion_criteria_provided
FGFR4	rs351855	5	176520243	3.6335e+07	PASS	0.317	121266	1971679	235	5	no_assertion_criteria_provided
NSD1	.	5	176710821	7326.39	PASS	1.647e-05	121412	3691771	6	4	criteria_provided\x2c_single_submitter
NSD1	.	5	176719058	185.47	VQSRTrancheINDEL99.00to99.50	8.236e-06	121412	1808421	3	5	criteria_provided\x2c_single_submitter
F12|PFN3	.	5	176829461	37118.2	PASS	0.0003217,4.124e-05	121230	1149111	372	5	no_assertion_criteria_provided
B4GALT7	rs121917817	5	177034446	1230.86	PASS	1.647e-05	121410	1499350	14	5	no_assertion_criteria_provided
B4GALT7	rs28937869	5	177035995	9930.45	PASS	6.589e-05	121410	2102414	18	5	no_assertion_criteria_provided
PROP1	rs137853100	5	177421153	7859.4	PASS	3.295e-05	121412	1675895	3	5	no_assertion_criteria_provided
PROP1	rs121917842	5	177421231	2171.87	PASS	1.647e-05	121408	1667358	27	5	no_assertion_criteria_provided
PROP1	rs121917843	5	177421232	1612.48	PASS	8.237e-06	121408	1667153	27	5	no_assertion_criteria_provided
PROP1	.	5	177421324	511.04	VQSRTrancheINDEL97.00to99.00	1.654e-05	120944	756814	796	5	no_assertion_criteria_provided
PROP1	rs140016178	5	177422889	9733.56	PASS	2.471e-05,1.647e-05	121412	4022037	2	4	criteria_provided\x2c_single_submitter
PHYKPL	rs142181517	5	177638965	568582	PASS	0.003468	121412	2048015	1	5	no_assertion_criteria_provided
PHYKPL	.	5	177649565	10856.1	PASS	4.942e-05	121412	1447925	2	5	no_assertion_criteria_provided
GRM6	.	5	178413877	573.49	PASS	8.237e-06	121404	1905379	30	5	criteria_provided\x2c_single_submitter
ADAMTS2	rs137853146	5	178699927	15711	PASS	0.0001153	121400	2537587	49	5	no_assertion_criteria_provided
SQSTM1	rs147810437	5	179250906	237172	PASS	0.001507	121408	2058983	18	5	no_assertion_criteria_provided
SQSTM1	.	5	179252182	9664.88	PASS	4.118e-05	121412	2156172	3	5	no_assertion_criteria_provided
SQSTM1	.	5	179260777	11167.4	PASS	4.118e-05	121412	1775190	4	5	no_assertion_criteria_provided
FLT4	rs34255532	5	180045911	134493	PASS	0.003072	117826	578506	4273	5	no_assertion_criteria_provided
FLT4	rs121909657	5	180046749	5905.08	PASS	8.253e-06	121166	1501443	763	5	no_assertion_criteria_provided
TUBB2A	.	6	3154692	644.69	VQSRTrancheSNP99.60to99.80	0.0001739	120778	939913	1009	5	no_assertion_criteria_provided
LOC100129461|LYRM4	.	6	5216855	5681.83	PASS	1.647e-05,8.237e-06	121410	2355702	4	5	no_assertion_criteria_provided
FARS2	.	6	5545494	7798	PASS	2.471e-05	121412	3375478	9	5	no_assertion_criteria_provided
FARS2	.	6	5613508	4862.76	PASS	2.471e-05	121410	2027874	7	5	no_assertion_criteria_provided
F13A1	.	6	6145941	1936.47	PASS	8.236e-06	121412	2784721	0	5	no_assertion_criteria_provided
F13A1	.	6	6152107	41298.6	PASS	0.0001483	121412	2785541	0	5	no_assertion_criteria_provided
F13A1	rs121913069	6	6174873	2130.47	PASS	8.236e-06	121412	2196004	0	5	no_assertion_criteria_provided
F13A1	rs121913068	6	6175056	1576.47	PASS	8.236e-06	121412	2091612	0	5	no_assertion_criteria_provided
F13A1	rs121913072	6	6222398	403.47	PASS	8.237e-06	121410	2299237	6	5	no_assertion_criteria_provided
F13A1	rs121913071	6	6248561	754.86	PASS	8.237e-06	121404	1830121	11	5	no_assertion_criteria_provided
F13A1	rs121913065	6	6266848	1483.47	PASS	8.236e-06	121412	3765715	1	5	no_assertion_criteria_provided
F13A1	rs2815822	6	6320808	1.17233e+07	PASS	0.819,0.0001115	17942	246939	78777	5	no_assertion_criteria_provided
DSP	rs149701627	6	7565702	12623.4	PASS	7.413e-05	121412	2301308	5	5	criteria_provided\x2c_single_submitter
DSP	.	6	7568676	1188.47	PASS	8.236e-06	121412	2533069	3	4	no_assertion_criteria_provided
DSP	.	6	7576540	4881.74	PASS	4.942e-05	121412	2958953	4	0,5	no_assertion_criteria_provided,criteria_provided\x2c_single_submitter
DSP	.	6	7578119	2077.03	PASS	1.647e-05	121412	2026324	2	4	criteria_provided\x2c_single_submitter
DSP	.	6	7580155	960.48	PASS	8.236e-06	121412	1563174	5	5	criteria_provided\x2c_single_submitter
DSP	.	6	7580430	3255.01	PASS	2.471e-05	121412	1611647	1	5	criteria_provided\x2c_single_submitter
DSP	.	6	7580621	5043.41	PASS	8.236e-06	121412	1648443	2	5	criteria_provided\x2c_single_submitter
DSP	.	6	7580954	11569.8	PASS	3.295e-05	121406	1660617	4	4	no_assertion_criteria_provided
DSP	.	6	7581384	8197.38	PASS	1.647e-05	121412	1844349	3	5	criteria_provided\x2c_single_submitter
DSP	.	6	7583050	36487.6	PASS	0.0002389	121412	1821061	3	4	criteria_provided\x2c_single_submitter
DSP	.	6	7583804	12307.8	PASS	3.295e-05	121412	1824943	2	4	no_assertion_criteria_provided
DSP	.	6	7583973	1489.49	PASS	8.236e-06	121412	1844312	1	5	criteria_provided\x2c_single_submitter
DSP	rs141026028	6	7583991	1774.92	PASS	8.236e-06	121412	1847656	2	5	criteria_provided\x2c_single_submitter
DSP	.	6	7585459	15651.1	PASS	4.118e-05	121410	2901439	2	4	criteria_provided\x2c_single_submitter
DSP	rs139969658	6	7585971	1122.87	PASS	8.239e-06	121376	3578949	43	4	criteria_provided\x2c_single_submitter
GCNT2	rs56141211	6	10626680	12911.4	PASS	7.413e-05	121412	2106378	1	5	no_assertion_criteria_provided
GCNT2	rs55940927	6	10626785	12468.4	PASS	4.118e-05	121412	1910890	2	5	no_assertion_criteria_provided
MAK	.	6	10804063	2901.85	PASS	1.647e-05	121412	1932249	5	4	no_assertion_criteria_provided
MAK	.	6	10804120	567.47	PASS	8.236e-06	121412	1927933	7	4	no_assertion_criteria_provided
MAK	.	6	10813894	2205.47	PASS	8.237e-06	121410	2673083	4	4	no_assertion_criteria_provided
MAK	.	6	10830845	3353.29	PASS	8.236e-06,8.236e-06	121412	2604159	0	5	no_assertion_criteria_provided
GCM2	rs104893960	6	10877529	3984.38	PASS	8.236e-06	121412	2154741	2	5	no_assertion_criteria_provided
GCM2	rs104893959	6	10877576	4082.82	PASS	2.471e-05,8.236e-06	121412	2140723	0	5	no_assertion_criteria_provided
TBC1D7	.	6	13327109	2316.85	PASS	1.647e-05	121410	1620488	7	5	no_assertion_criteria_provided
DTNBP1	rs104893945	6	15627622	5635.92	PASS	1.647e-05	121402	2055683	13	5	no_assertion_criteria_provided
DTNBP1	.	6	15638020	1518.47	PASS	8.237e-06	121410	2680815	3	5	no_assertion_criteria_provided
NHLRC1	.	6	18121696	2975.02	PASS	2.471e-05	121412	1526724	6	4	criteria_provided\x2c_single_submitter
[truncated: 3,952 more rows]
