# Supplementary material for: Medical implications of technical accuracy in genome sequencing
Source: Genome Med. 2016 Mar 2;8:24. doi: 10.1186/s13073-016-0269-0 (PMC4774017; doi:10.1186/s13073-016-0269-0)
Supplement: Additional file 6: Table S5. — Multiple annotations with transcript evidence for five variants in ACMG genes detected in the NA12878 consensus standard dataset. (XLSX 39 kb) [file 13073_2016_269_MOESM6_ESM.xlsx]

## Sheet: Sheet1
Table S5. Multiple annotations with transcript evidence for five variants in ACMG genes detected in the NA12878 consensus standard dataset.
Ref	Alt	Gene	knowngene function	knowngene transcript models	gencode function	gencode transcript models	refgene function	refgene transcript models
A	G	PCSK9	synonymous SNV	uc001cyf.2:exon9:c.A1380G:p.V460V	nonsynonymous SNV	ENST00000543384.1:exon7:c.A728G:p.Y243C	synonymous SNV	NM_174936:exon9:c.A1380G:p.V460V
T	C	SCN5A	nonsynonymous SNV	uc021wvx.1:exon2:c.A95G:p.Q32R	synonymous SNV	ENST00000423572.2:exon1:c.A87G:p.A29A ENST00000451551.2:exon2:c.A87G:p.A29A	synonymous SNV	NM_000335:exon2:c.A87G:p.A29A
A	G	SMAD3	synonymous SNV	uc002aqj.3:exon2:c.A309G:p.L103L uc010ujs.2:exon2:c.A177G:p.L59L	nonsynonymous SNV	ENST00000559092.1:exon2:c.A254G:p.Y85C	synonymous SNV	NM_001145103:exon2:c.A177G:p.L59L NM_005902:exon2:c.A309G:p.L103L
C	T	LDLR	stopgain SNV	uc010xlm.2:exon2:c.C4T:p.R2X	synonymous SNV	ENST00000535915.1:exon2:c.C81T:p.C27C	synonymous SNV	NM_000527:exon2:c.C81T:p.C27C
C	A	TNNI3	synonymous SNV	uc002qjg.4:exon5:c.G204T:p.R68R	nonsynonymous SNV	ENST00000586858.1:exon2:c.G167T:p.G56V	unknown	unknown
